# Supplementary material for: Operating characteristics of agreement metrics in AI-based scoring: a Monte Carlo simulation
Source: Front Psychol. 2026 Feb 19;17:1705653. doi: 10.3389/fpsyg.2026.1705653 (PMC12960511; doi:10.3389/fpsyg.2026.1705653)
Supplement: Supplementary file 1 [file Data_Sheet_1.zip]

Archive with 24 entries (24 files):
- ICC_A1_heatmap_N1000_compTRUE_imbFALSE_fairFALSE.png
- ICC_A1_heatmap_N1000_compTRUE_imbFALSE_fairTRUE.png
- ICC_A1_heatmap_N1000_compTRUE_imbTRUE_fairFALSE.png
- ICC_A1_heatmap_N1000_compTRUE_imbTRUE_fairTRUE.png
- ICC_A1_heatmap_N100_compFALSE_imbFALSE_fairFALSE.png
- ICC_A1_heatmap_N100_compFALSE_imbFALSE_fairTRUE.png
- ICC_A1_heatmap_N100_compFALSE_imbTRUE_fairFALSE.png
- ICC_A1_heatmap_N100_compFALSE_imbTRUE_fairTRUE.png
- ICC_A1_heatmap_N100_compTRUE_imbFALSE_fairFALSE.png
- ICC_A1_heatmap_N100_compTRUE_imbFALSE_fairTRUE.png
- ICC_A1_heatmap_N100_compTRUE_imbTRUE_fairFALSE.png
- ICC_A1_heatmap_N100_compTRUE_imbTRUE_fairTRUE.png
- ICC_A1_heatmap_N300_compFALSE_imbFALSE_fairFALSE.png
- ICC_A1_heatmap_N300_compFALSE_imbFALSE_fairTRUE.png
- ICC_A1_heatmap_N300_compFALSE_imbTRUE_fairFALSE.png
- ICC_A1_heatmap_N300_compFALSE_imbTRUE_fairTRUE.png
- ICC_A1_heatmap_N300_compTRUE_imbFALSE_fairFALSE.png
- ICC_A1_heatmap_N300_compTRUE_imbFALSE_fairTRUE.png
- ICC_A1_heatmap_N300_compTRUE_imbTRUE_fairFALSE.png
- ICC_A1_heatmap_N300_compTRUE_imbTRUE_fairTRUE.png
- ICC_A1_heatmap_N1000_compFALSE_imbFALSE_fairFALSE.png
- ICC_A1_heatmap_N1000_compFALSE_imbFALSE_fairTRUE.png
- ICC_A1_heatmap_N1000_compFALSE_imbTRUE_fairFALSE.png
- ICC_A1_heatmap_N1000_compFALSE_imbTRUE_fairTRUE.png
