# Supplementary material for: Operating characteristics of agreement metrics in AI-based scoring: a Monte Carlo simulation
Source: Front Psychol. 2026 Feb 19;17:1705653. doi: 10.3389/fpsyg.2026.1705653 (PMC12960511; doi:10.3389/fpsyg.2026.1705653)
Supplement: Supplementary file 9 [file Table_1.xlsx]

## Sheet: complementary_means_by_conditio
N	bias	ai_var	compression	imbalance	fairness	reps	mean_icc	mean_alpha	mean_qwk	mean_qwk_hh	mean_ba_bias	mean_ba_low	mean_ba_up	mean_tol1	mean_tol2
100	-0.5	low	FALSE	FALSE	FALSE	5000	0.681713	0.666602	0.679557	0.737277	NA	NA	NA	0.79369	0.946224
100	-0.5	low	FALSE	FALSE	TRUE	5000	0.718222	0.710796	0.71621	0.736904	NA	NA	NA	0.823424	0.959244
100	-0.5	low	FALSE	TRUE	FALSE	5000	0.67235	0.649714	0.670158	0.745244	NA	NA	NA	0.862726	0.98855
100	-0.5	low	FALSE	TRUE	TRUE	5000	0.703001	0.689325	0.700923	0.746707	NA	NA	NA	0.888028	0.99228
100	-0.5	low	TRUE	FALSE	FALSE	5000	0.67734	0.683832	0.675164	0.736603	NA	NA	NA	0.828486	0.975944
100	-0.5	low	TRUE	FALSE	TRUE	5000	0.703929	0.706064	0.701852	0.73754	NA	NA	NA	0.853782	0.982518
100	-0.5	low	TRUE	TRUE	FALSE	5000	0.635976	0.644246	0.633673	0.745619	NA	NA	NA	0.902906	0.997312
100	-0.5	low	TRUE	TRUE	TRUE	5000	0.652471	0.661231	0.650214	0.745961	NA	NA	NA	0.916164	0.998264
100	-0.5	mid	FALSE	FALSE	FALSE	5000	0.656648	0.64054	0.654412	0.736772	NA	NA	NA	0.778406	0.934506
100	-0.5	mid	FALSE	FALSE	TRUE	5000	0.690371	0.682337	0.688249	0.736665	NA	NA	NA	0.803636	0.947482
100	-0.5	mid	FALSE	TRUE	FALSE	5000	0.640684	0.615778	0.6384	0.746057	NA	NA	NA	0.839438	0.981434
100	-0.5	mid	FALSE	TRUE	TRUE	5000	0.664909	0.64958	0.662698	0.745358	NA	NA	NA	0.860776	0.985728
100	-0.5	mid	TRUE	FALSE	FALSE	5000	0.657058	0.659781	0.654818	0.73706	NA	NA	NA	0.813262	0.967936
100	-0.5	mid	TRUE	FALSE	TRUE	5000	0.682504	0.682334	0.680349	0.738025	NA	NA	NA	0.836692	0.975828
100	-0.5	mid	TRUE	TRUE	FALSE	5000	0.613676	0.613563	0.611322	0.745543	NA	NA	NA	0.885468	0.994268
100	-0.5	mid	TRUE	TRUE	TRUE	5000	0.627767	0.629615	0.625447	0.745433	NA	NA	NA	0.897956	0.995922
100	-0.5	high	FALSE	FALSE	FALSE	5000	0.531497	0.513998	0.529045	0.736897	NA	NA	NA	0.705106	0.874978
100	-0.5	high	FALSE	FALSE	TRUE	5000	0.548857	0.540722	0.546418	0.735989	NA	NA	NA	0.716414	0.883814
100	-0.5	high	FALSE	TRUE	FALSE	5000	0.464224	0.437651	0.461785	0.746367	NA	NA	NA	0.724006	0.925362
100	-0.5	high	FALSE	TRUE	TRUE	5000	0.47731	0.462055	0.474865	0.745943	NA	NA	NA	0.734918	0.92994
100	-0.5	high	TRUE	FALSE	FALSE	5000	0.547939	0.540529	0.545497	0.736683	NA	NA	NA	0.739782	0.919514
100	-0.5	high	TRUE	FALSE	TRUE	5000	0.561745	0.557196	0.559316	0.736892	NA	NA	NA	0.749568	0.925978
100	-0.5	high	TRUE	TRUE	FALSE	5000	0.486195	0.467479	0.483742	0.745461	NA	NA	NA	0.796176	0.963408
100	-0.5	high	TRUE	TRUE	TRUE	5000	0.496923	0.482508	0.49447	0.745602	NA	NA	NA	0.80523	0.966432
100	0	low	FALSE	FALSE	FALSE	5000	0.772277	0.770666	0.770524	0.737384	NA	NA	NA	0.865954	0.97737
100	0	low	FALSE	FALSE	TRUE	5000	0.756145	0.753658	0.754309	0.737547	NA	NA	NA	0.853156	0.972058
100	0	low	FALSE	TRUE	FALSE	5000	0.745795	0.740224	0.743905	0.744319	NA	NA	NA	0.922684	0.996922
100	0	low	FALSE	TRUE	TRUE	5000	0.732811	0.725946	0.73086	0.74602	NA	NA	NA	0.911526	0.99554
100	0	low	TRUE	FALSE	FALSE	5000	0.741503	0.738467	0.739591	0.735674	NA	NA	NA	0.8901	0.991584
100	0	low	TRUE	FALSE	TRUE	5000	0.729505	0.72741	0.727538	0.73615	NA	NA	NA	0.87879	0.988962
100	0	low	TRUE	TRUE	FALSE	5000	0.67445	0.685256	0.672263	0.745884	NA	NA	NA	0.934532	0.99938
100	0	low	TRUE	TRUE	TRUE	5000	0.668204	0.677892	0.665996	0.746195	NA	NA	NA	0.92935	0.999114
100	0	mid	FALSE	FALSE	FALSE	5000	0.739579	0.738563	0.737664	0.737397	NA	NA	NA	0.840618	0.966684
100	0	mid	FALSE	FALSE	TRUE	5000	0.722328	0.720454	0.720334	0.736448	NA	NA	NA	0.828142	0.959948
100	0	mid	FALSE	TRUE	FALSE	5000	0.702858	0.696607	0.700781	0.744814	NA	NA	NA	0.8914	0.992192
100	0	mid	FALSE	TRUE	TRUE	5000	0.691039	0.683068	0.688918	0.745256	NA	NA	NA	0.881254	0.990246
100	0	mid	TRUE	FALSE	FALSE	5000	0.717805	0.714422	0.715788	0.737724	NA	NA	NA	0.867626	0.985896
100	0	mid	TRUE	FALSE	TRUE	5000	0.706987	0.704148	0.704926	0.737679	NA	NA	NA	0.858098	0.982942
100	0	mid	TRUE	TRUE	FALSE	5000	0.650256	0.655431	0.647996	0.745521	NA	NA	NA	0.915688	0.998078
100	0	mid	TRUE	TRUE	TRUE	5000	0.644007	0.648008	0.641731	0.745631	NA	NA	NA	0.91026	0.997378
100	0	high	FALSE	FALSE	FALSE	5000	0.57775	0.579206	0.575348	0.737886	NA	NA	NA	0.73358	0.89689
100	0	high	FALSE	FALSE	TRUE	5000	0.569135	0.569035	0.566721	0.736921	NA	NA	NA	0.7277	0.89351
100	0	high	FALSE	TRUE	FALSE	5000	0.495549	0.490812	0.493098	0.745707	NA	NA	NA	0.749042	0.937688
100	0	high	FALSE	TRUE	TRUE	5000	0.489282	0.482914	0.486833	0.745396	NA	NA	NA	0.74454	0.934892
100	0	high	TRUE	FALSE	FALSE	5000	0.585892	0.58379	0.583498	0.738084	NA	NA	NA	0.765394	0.936978
100	0	high	TRUE	FALSE	TRUE	5000	0.576595	0.574087	0.574187	0.736993	NA	NA	NA	0.760386	0.932914
100	0	high	TRUE	TRUE	FALSE	5000	0.510145	0.499414	0.507692	0.745099	NA	NA	NA	0.816584	0.970684
100	0	high	TRUE	TRUE	TRUE	5000	0.505838	0.494766	0.503384	0.745743	NA	NA	NA	0.812902	0.969492
100	0.5	low	FALSE	FALSE	FALSE	5000	0.682601	0.667169	0.680448	0.736923	NA	NA	NA	0.793628	0.946678
100	0.5	low	FALSE	FALSE	TRUE	5000	0.620486	0.592183	0.61815	0.736934	NA	NA	NA	0.747244	0.920958
100	0.5	low	FALSE	TRUE	FALSE	5000	0.67327	0.650821	0.671081	0.744587	NA	NA	NA	0.86361	0.989066
100	0.5	low	FALSE	TRUE	TRUE	5000	0.62373	0.586325	0.621398	0.744755	NA	NA	NA	0.820344	0.980534
100	0.5	low	TRUE	FALSE	FALSE	5000	0.675908	0.681974	0.673728	0.737218	NA	NA	NA	0.827738	0.975506
100	0.5	low	TRUE	FALSE	TRUE	5000	0.631508	0.638988	0.629193	0.737091	NA	NA	NA	0.787102	0.961156
100	0.5	low	TRUE	TRUE	FALSE	5000	0.635575	0.643576	0.63327	0.745287	NA	NA	NA	0.902486	0.997226
100	0.5	low	TRUE	TRUE	TRUE	5000	0.608043	0.608961	0.605673	0.74538	NA	NA	NA	0.87833	0.994768
100	0.5	mid	FALSE	FALSE	FALSE	5000	0.656662	0.639911	0.654425	0.735852	NA	NA	NA	0.778372	0.93471
100	0.5	mid	FALSE	FALSE	TRUE	5000	0.604362	0.574772	0.601993	0.737274	NA	NA	NA	0.74053	0.911168
100	0.5	mid	FALSE	TRUE	FALSE	5000	0.636891	0.611739	0.634594	0.744901	NA	NA	NA	0.837548	0.980688
100	0.5	mid	FALSE	TRUE	TRUE	5000	0.593443	0.553396	0.59105	0.745284	NA	NA	NA	0.800616	0.970928
100	0.5	mid	TRUE	FALSE	FALSE	5000	0.658256	0.661254	0.65602	0.735655	NA	NA	NA	0.814718	0.968296
100	0.5	mid	TRUE	FALSE	TRUE	5000	0.613898	0.61676	0.611544	0.736473	NA	NA	NA	0.777076	0.952808
100	0.5	mid	TRUE	TRUE	FALSE	5000	0.614901	0.615202	0.612549	0.745451	NA	NA	NA	0.886276	0.994554
100	0.5	mid	TRUE	TRUE	TRUE	5000	0.587278	0.581748	0.584871	0.745181	NA	NA	NA	0.863226	0.990796
100	0.5	high	FALSE	FALSE	FALSE	5000	0.53253	0.515157	0.53008	0.737121	NA	NA	NA	0.70654	0.875732
100	0.5	high	FALSE	FALSE	TRUE	5000	0.50262	0.47174	0.50016	0.737105	NA	NA	NA	0.688386	0.86067
100	0.5	high	FALSE	TRUE	FALSE	5000	0.464257	0.437658	0.461818	0.745565	NA	NA	NA	0.725106	0.925648
100	0.5	high	FALSE	TRUE	TRUE	5000	0.442633	0.401411	0.440213	0.74606	NA	NA	NA	0.707442	0.916334
100	0.5	high	TRUE	FALSE	FALSE	5000	0.547458	0.540386	0.545013	0.737163	NA	NA	NA	0.74011	0.919188
100	0.5	high	TRUE	FALSE	TRUE	5000	0.521141	0.508712	0.518681	0.737183	NA	NA	NA	0.721892	0.906128
100	0.5	high	TRUE	TRUE	FALSE	5000	0.487049	0.468198	0.484595	0.745013	NA	NA	NA	0.79713	0.963344
100	0.5	high	TRUE	TRUE	TRUE	5000	0.469544	0.4445	0.467098	0.745254	NA	NA	NA	0.783064	0.957686
300	-0.5	low	FALSE	FALSE	FALSE	5000	0.681632	0.669088	0.680911	0.738648	NA	NA	NA	0.793051	0.945741
300	-0.5	low	FALSE	FALSE	TRUE	5000	0.720107	0.715019	0.719436	0.739083	NA	NA	NA	0.824012	0.959548
300	-0.5	low	FALSE	TRUE	FALSE	5000	0.674005	0.65371	0.673273	0.747513	NA	NA	NA	0.863241	0.988759
300	-0.5	low	FALSE	TRUE	TRUE	5000	0.703985	0.69253	0.703291	0.748002	NA	NA	NA	0.888033	0.992169
300	-0.5	low	TRUE	FALSE	FALSE	5000	0.676978	0.68598	0.67625	0.738783	NA	NA	NA	0.827528	0.975768
300	-0.5	low	TRUE	FALSE	TRUE	5000	0.704448	0.708924	0.703755	0.739099	NA	NA	NA	0.853978	0.982681
300	-0.5	low	TRUE	TRUE	FALSE	5000	0.63679	0.646603	0.63602	0.747792	NA	NA	NA	0.902505	0.997319
300	-0.5	low	TRUE	TRUE	TRUE	5000	0.653475	0.663974	0.652721	0.7483	NA	NA	NA	0.916268	0.998311
300	-0.5	mid	FALSE	FALSE	FALSE	5000	0.658596	0.644641	0.657848	0.73968	NA	NA	NA	0.779252	0.934903
300	-0.5	mid	FALSE	FALSE	TRUE	5000	0.69178	0.685992	0.691071	0.739162	NA	NA	NA	0.804488	0.948131
300	-0.5	mid	FALSE	TRUE	FALSE	5000	0.639387	0.616425	0.63862	0.748328	NA	NA	NA	0.838478	0.980807
300	-0.5	mid	FALSE	TRUE	TRUE	5000	0.665911	0.652681	0.665171	0.748119	NA	NA	NA	0.860693	0.985745
300	-0.5	mid	TRUE	FALSE	FALSE	5000	0.658188	0.663835	0.657439	0.73954	NA	NA	NA	0.813411	0.967999
300	-0.5	mid	TRUE	FALSE	TRUE	5000	0.682965	0.685536	0.682244	0.739405	NA	NA	NA	0.836138	0.975651
300	-0.5	mid	TRUE	TRUE	FALSE	5000	0.615222	0.617346	0.614434	0.748106	NA	NA	NA	0.885856	0.994367
300	-0.5	mid	TRUE	TRUE	TRUE	5000	0.629974	0.634229	0.629198	0.748211	NA	NA	NA	0.898171	0.995918
300	-0.5	high	FALSE	FALSE	FALSE	5000	0.533808	0.518262	0.532983	0.739982	NA	NA	NA	0.706603	0.875682
300	-0.5	high	FALSE	FALSE	TRUE	5000	0.55165	0.54596	0.55083	0.738694	NA	NA	NA	0.717599	0.884387
300	-0.5	high	FALSE	TRUE	FALSE	5000	0.46634	0.441254	0.465516	0.748404	NA	NA	NA	0.725182	0.925641
300	-0.5	high	FALSE	TRUE	TRUE	5000	0.479877	0.466293	0.479051	0.748342	NA	NA	NA	0.735485	0.930797
300	-0.5	high	TRUE	FALSE	FALSE	5000	0.54572	0.540398	0.544898	0.738072	NA	NA	NA	0.738321	0.91817
300	-0.5	high	TRUE	FALSE	TRUE	5000	0.563393	0.561082	0.562577	0.739272	NA	NA	NA	0.750121	0.926069
300	-0.5	high	TRUE	TRUE	FALSE	5000	0.487812	0.470048	0.486984	0.748116	NA	NA	NA	0.797257	0.963155
300	-0.5	high	TRUE	TRUE	TRUE	5000	0.497475	0.483989	0.496647	0.747955	NA	NA	NA	0.804567	0.966247
300	0	low	FALSE	FALSE	FALSE	5000	0.773275	0.774008	0.772691	0.739278	NA	NA	NA	0.866076	0.977692
300	0	low	FALSE	FALSE	TRUE	5000	0.756173	0.756068	0.755559	0.739067	NA	NA	NA	0.852533	0.971907
300	0	low	FALSE	TRUE	FALSE	5000	0.749045	0.745593	0.748419	0.74807	NA	NA	NA	0.923039	0.996939
300	0	low	FALSE	TRUE	TRUE	5000	0.734392	0.729384	0.733742	0.748232	NA	NA	NA	0.91195	0.995551
300	0	low	TRUE	FALSE	FALSE	5000	0.743733	0.743346	0.743098	0.739448	NA	NA	NA	0.890511	0.991591
300	0	low	TRUE	FALSE	TRUE	5000	0.730994	0.731485	0.73034	0.739157	NA	NA	NA	0.878956	0.988961
300	0	low	TRUE	TRUE	FALSE	5000	0.67538	0.688175	0.67465	0.748122	NA	NA	NA	0.934373	0.999485
300	0	low	TRUE	TRUE	TRUE	5000	0.668968	0.680753	0.668231	0.748481	NA	NA	NA	0.929095	0.999154
300	0	mid	FALSE	FALSE	FALSE	5000	0.739609	0.740901	0.738968	0.738455	NA	NA	NA	0.840066	0.966449
300	0	mid	FALSE	FALSE	TRUE	5000	0.724716	0.725058	0.724053	0.739441	NA	NA	NA	0.828293	0.961032
300	0	mid	FALSE	TRUE	FALSE	5000	0.705658	0.701108	0.704967	0.748697	NA	NA	NA	0.891439	0.992108
300	0	mid	FALSE	TRUE	TRUE	5000	0.692835	0.686639	0.692127	0.748277	NA	NA	NA	0.882004	0.990263
300	0	mid	TRUE	FALSE	FALSE	5000	0.719002	0.718025	0.718329	0.739256	NA	NA	NA	0.868041	0.985955
300	0	mid	TRUE	FALSE	TRUE	5000	0.70695	0.706701	0.706261	0.739146	NA	NA	NA	0.857285	0.982754
300	0	mid	TRUE	TRUE	FALSE	5000	0.652164	0.659109	0.651409	0.748976	NA	NA	NA	0.915716	0.998013
300	0	mid	TRUE	TRUE	TRUE	5000	0.644652	0.650275	0.64389	0.748071	NA	NA	NA	0.910308	0.997439
300	0	high	FALSE	FALSE	FALSE	5000	0.576372	0.579756	0.575562	0.738888	NA	NA	NA	0.731857	0.896507
300	0	high	FALSE	FALSE	TRUE	5000	0.566687	0.568652	0.565872	0.738974	NA	NA	NA	0.725985	0.891626
300	0	high	FALSE	TRUE	FALSE	5000	0.496663	0.493686	0.495835	0.747572	NA	NA	NA	0.748966	0.937481
300	0	high	FALSE	TRUE	TRUE	5000	0.49125	0.486287	0.490422	0.747913	NA	NA	NA	0.744571	0.935285
300	0	high	TRUE	FALSE	FALSE	5000	0.586325	0.586366	0.58552	0.740048	NA	NA	NA	0.764997	0.936937
300	0	high	TRUE	FALSE	TRUE	5000	0.578634	0.578226	0.577825	0.738397	NA	NA	NA	0.760585	0.93343
300	0	high	TRUE	TRUE	FALSE	5000	0.512157	0.502694	0.511329	0.748307	NA	NA	NA	0.815874	0.970741
300	0	high	TRUE	TRUE	TRUE	5000	0.507376	0.49716	0.506548	0.747898	NA	NA	NA	0.812222	0.969278
300	0.5	low	FALSE	FALSE	FALSE	5000	0.682057	0.669547	0.681336	0.739851	NA	NA	NA	0.793429	0.946141
300	0.5	low	FALSE	FALSE	TRUE	5000	0.621805	0.595791	0.621023	0.739454	NA	NA	NA	0.74786	0.921161
300	0.5	low	FALSE	TRUE	FALSE	5000	0.674126	0.654108	0.673395	0.74769	NA	NA	NA	0.863178	0.988691
300	0.5	low	FALSE	TRUE	TRUE	5000	0.624295	0.589323	0.623515	0.747813	NA	NA	NA	0.820643	0.980299
300	0.5	low	TRUE	FALSE	FALSE	5000	0.678088	0.687323	0.677361	0.740206	NA	NA	NA	0.828141	0.976117
300	0.5	low	TRUE	FALSE	TRUE	5000	0.632749	0.643246	0.631976	0.740033	NA	NA	NA	0.787079	0.961468
300	0.5	low	TRUE	TRUE	FALSE	5000	0.637318	0.647356	0.636548	0.748596	NA	NA	NA	0.902988	0.997287
300	0.5	low	TRUE	TRUE	TRUE	5000	0.609303	0.613294	0.608511	0.747948	NA	NA	NA	0.878645	0.994675
300	0.5	mid	FALSE	FALSE	FALSE	5000	0.65853	0.644466	0.657783	0.738972	NA	NA	NA	0.779064	0.935091
300	0.5	mid	FALSE	FALSE	TRUE	5000	0.602776	0.575493	0.60198	0.738747	NA	NA	NA	0.739048	0.910653
300	0.5	mid	FALSE	TRUE	FALSE	5000	0.639694	0.616792	0.638928	0.747775	NA	NA	NA	0.838797	0.980851
300	0.5	mid	FALSE	TRUE	TRUE	5000	0.594262	0.556378	0.59346	0.748802	NA	NA	NA	0.800539	0.970859
300	0.5	mid	TRUE	FALSE	FALSE	5000	0.657728	0.663339	0.656979	0.739025	NA	NA	NA	0.813565	0.967813
300	0.5	mid	TRUE	FALSE	TRUE	5000	0.615367	0.621038	0.61458	0.73915	NA	NA	NA	0.777315	0.952647
300	0.5	mid	TRUE	TRUE	FALSE	5000	0.615258	0.617365	0.61447	0.748284	NA	NA	NA	0.886006	0.994385
300	0.5	mid	TRUE	TRUE	TRUE	5000	0.588774	0.585173	0.587969	0.747968	NA	NA	NA	0.863665	0.990963
300	0.5	high	FALSE	FALSE	FALSE	5000	0.533531	0.517815	0.532706	0.739481	NA	NA	NA	0.706731	0.875716
300	0.5	high	FALSE	FALSE	TRUE	5000	0.503575	0.474851	0.502746	0.738991	NA	NA	NA	0.689019	0.860797
300	0.5	high	FALSE	TRUE	FALSE	5000	0.465977	0.440964	0.465153	0.748303	NA	NA	NA	0.724829	0.925604
300	0.5	high	FALSE	TRUE	TRUE	5000	0.445876	0.40604	0.445058	0.748796	NA	NA	NA	0.708148	0.916969
300	0.5	high	TRUE	FALSE	FALSE	5000	0.548351	0.543387	0.54753	0.738732	NA	NA	NA	0.739871	0.918843
300	0.5	high	TRUE	FALSE	TRUE	5000	0.521385	0.511435	0.520557	0.739226	NA	NA	NA	0.721317	0.906099
300	0.5	high	TRUE	TRUE	FALSE	5000	0.487855	0.470155	0.487028	0.748312	NA	NA	NA	0.79725	0.963171
300	0.5	high	TRUE	TRUE	TRUE	5000	0.471137	0.447155	0.470312	0.748258	NA	NA	NA	0.783363	0.957902
1000	-0.5	low	FALSE	FALSE	FALSE	5000	0.6821	0.670256	0.681884	0.740058	NA	NA	NA	0.793221	0.946037
1000	-0.5	low	FALSE	FALSE	TRUE	5000	0.719745	0.715453	0.719543	0.740002	NA	NA	NA	0.82357	0.959344
1000	-0.5	low	FALSE	TRUE	FALSE	5000	0.674718	0.655417	0.674499	0.74916	NA	NA	NA	0.863322	0.988718
1000	-0.5	low	FALSE	TRUE	TRUE	5000	0.704847	0.694265	0.704639	0.749166	NA	NA	NA	0.888237	0.99223
1000	-0.5	low	TRUE	FALSE	FALSE	5000	0.677513	0.687419	0.677295	0.740178	NA	NA	NA	0.827843	0.975748
1000	-0.5	low	TRUE	FALSE	TRUE	5000	0.704936	0.710371	0.704728	0.740372	NA	NA	NA	0.854192	0.982549
1000	-0.5	low	TRUE	TRUE	FALSE	5000	0.637694	0.648564	0.637463	0.748752	NA	NA	NA	0.902676	0.99728
1000	-0.5	low	TRUE	TRUE	TRUE	5000	0.653979	0.665588	0.653753	0.749251	NA	NA	NA	0.91631	0.998192
1000	-0.5	mid	FALSE	FALSE	FALSE	5000	0.657828	0.644651	0.657603	0.739502	NA	NA	NA	0.778568	0.934954
1000	-0.5	mid	FALSE	FALSE	TRUE	5000	0.692419	0.687745	0.692206	0.740315	NA	NA	NA	0.80435	0.948125
1000	-0.5	mid	FALSE	TRUE	FALSE	5000	0.639644	0.617637	0.639414	0.749125	NA	NA	NA	0.838293	0.98083
1000	-0.5	mid	FALSE	TRUE	TRUE	5000	0.666588	0.654132	0.666366	0.748994	NA	NA	NA	0.860559	0.985689
1000	-0.5	mid	TRUE	FALSE	FALSE	5000	0.658183	0.664729	0.657958	0.740072	NA	NA	NA	0.813476	0.968022
1000	-0.5	mid	TRUE	FALSE	TRUE	5000	0.683419	0.686844	0.683203	0.740323	NA	NA	NA	0.836369	0.975669
1000	-0.5	mid	TRUE	TRUE	FALSE	5000	0.61512	0.618127	0.614883	0.749206	NA	NA	NA	0.885577	0.994312
1000	-0.5	mid	TRUE	TRUE	TRUE	5000	0.630378	0.635028	0.630145	0.749002	NA	NA	NA	0.898278	0.995893
1000	-0.5	high	FALSE	FALSE	FALSE	5000	0.533523	0.518977	0.533275	0.740247	NA	NA	NA	0.70641	0.875529
1000	-0.5	high	FALSE	FALSE	TRUE	5000	0.551308	0.546307	0.551061	0.740106	NA	NA	NA	0.716827	0.884138
1000	-0.5	high	FALSE	TRUE	FALSE	5000	0.467426	0.442954	0.467178	0.749023	NA	NA	NA	0.725172	0.925706
1000	-0.5	high	FALSE	TRUE	TRUE	5000	0.479103	0.465923	0.478853	0.749194	NA	NA	NA	0.734932	0.930463
1000	-0.5	high	TRUE	FALSE	FALSE	5000	0.548258	0.543837	0.54801	0.739947	NA	NA	NA	0.739574	0.918906
1000	-0.5	high	TRUE	FALSE	TRUE	5000	0.563244	0.561648	0.562998	0.740143	NA	NA	NA	0.749938	0.926082
1000	-0.5	high	TRUE	TRUE	FALSE	5000	0.487875	0.470634	0.487625	0.748746	NA	NA	NA	0.796543	0.963262
1000	-0.5	high	TRUE	TRUE	TRUE	5000	0.498217	0.485353	0.497968	0.748878	NA	NA	NA	0.804853	0.966318
1000	0	low	FALSE	FALSE	FALSE	5000	0.77376	0.775247	0.773585	0.740174	NA	NA	NA	0.866212	0.977646
1000	0	low	FALSE	FALSE	TRUE	5000	0.756223	0.75697	0.756039	0.740037	NA	NA	NA	0.852232	0.971909
1000	0	low	FALSE	TRUE	FALSE	5000	0.748834	0.746131	0.748646	0.749033	NA	NA	NA	0.922712	0.996881
1000	0	low	FALSE	TRUE	TRUE	5000	0.734904	0.730649	0.734709	0.749097	NA	NA	NA	0.912007	0.995547
1000	0	low	TRUE	FALSE	FALSE	5000	0.74372	0.744247	0.74353	0.739607	NA	NA	NA	0.890456	0.991618
1000	0	low	TRUE	FALSE	TRUE	5000	0.731314	0.732655	0.731117	0.739798	NA	NA	NA	0.878601	0.988925
1000	0	low	TRUE	TRUE	FALSE	5000	0.676823	0.690484	0.676604	0.749212	NA	NA	NA	0.934765	0.999454
1000	0	low	TRUE	TRUE	TRUE	5000	0.669312	0.681875	0.669091	0.749202	NA	NA	NA	0.929031	0.999123
1000	0	mid	FALSE	FALSE	FALSE	5000	0.74032	0.742434	0.740128	0.739915	NA	NA	NA	0.840167	0.966377
1000	0	mid	FALSE	FALSE	TRUE	5000	0.72492	0.725984	0.724721	0.740097	NA	NA	NA	0.82874	0.960663
1000	0	mid	FALSE	TRUE	FALSE	5000	0.705983	0.702198	0.705775	0.74894	NA	NA	NA	0.891738	0.992098
1000	0	mid	FALSE	TRUE	TRUE	5000	0.693383	0.687941	0.69317	0.749171	NA	NA	NA	0.881699	0.990231
1000	0	mid	TRUE	FALSE	FALSE	5000	0.719251	0.719165	0.719049	0.739489	NA	NA	NA	0.867949	0.985904
1000	0	mid	TRUE	FALSE	TRUE	5000	0.70782	0.708419	0.707613	0.740007	NA	NA	NA	0.857906	0.982754
1000	0	mid	TRUE	TRUE	FALSE	5000	0.652109	0.659729	0.651882	0.748797	NA	NA	NA	0.915567	0.997971
1000	0	mid	TRUE	TRUE	TRUE	5000	0.645309	0.65184	0.64508	0.748996	NA	NA	NA	0.910089	0.997312
1000	0	high	FALSE	FALSE	FALSE	5000	0.576439	0.580661	0.576195	0.740186	NA	NA	NA	0.731597	0.896209
1000	0	high	FALSE	FALSE	TRUE	5000	0.568561	0.571033	0.568316	0.740448	NA	NA	NA	0.7272	0.892475
1000	0	high	FALSE	TRUE	FALSE	5000	0.496351	0.493808	0.496101	0.749329	NA	NA	NA	0.7483	0.93723
1000	0	high	FALSE	TRUE	TRUE	5000	0.491766	0.487363	0.491517	0.749347	NA	NA	NA	0.74476	0.93529
1000	0	high	TRUE	FALSE	FALSE	5000	0.58585	0.586564	0.585608	0.739664	NA	NA	NA	0.765347	0.936351
1000	0	high	TRUE	FALSE	TRUE	5000	0.578988	0.579359	0.578745	0.739864	NA	NA	NA	0.760391	0.93328
1000	0	high	TRUE	TRUE	FALSE	5000	0.513163	0.504143	0.512914	0.749238	NA	NA	NA	0.815786	0.970661
1000	0	high	TRUE	TRUE	TRUE	5000	0.508441	0.498809	0.508191	0.749234	NA	NA	NA	0.812536	0.969235
1000	0.5	low	FALSE	FALSE	FALSE	5000	0.682639	0.670932	0.682423	0.740272	NA	NA	NA	0.793534	0.94625
1000	0.5	low	FALSE	FALSE	TRUE	5000	0.621977	0.597059	0.621742	0.740397	NA	NA	NA	0.747908	0.921106
1000	0.5	low	FALSE	TRUE	FALSE	5000	0.674757	0.655433	0.674537	0.749081	NA	NA	NA	0.86315	0.988803
1000	0.5	low	FALSE	TRUE	TRUE	5000	0.624977	0.591008	0.624743	0.749106	NA	NA	NA	0.820729	0.980198
1000	0.5	low	TRUE	FALSE	FALSE	5000	0.677294	0.687248	0.677076	0.740122	NA	NA	NA	0.82772	0.975656
1000	0.5	low	TRUE	FALSE	TRUE	5000	0.632246	0.643826	0.632014	0.740241	NA	NA	NA	0.78679	0.961122
1000	0.5	low	TRUE	TRUE	FALSE	5000	0.638433	0.649238	0.638203	0.749312	NA	NA	NA	0.902803	0.997281
1000	0.5	low	TRUE	TRUE	TRUE	5000	0.609642	0.614729	0.609404	0.749075	NA	NA	NA	0.878681	0.994844
1000	0.5	mid	FALSE	FALSE	FALSE	5000	0.658432	0.645365	0.658207	0.739803	NA	NA	NA	0.778769	0.93485
1000	0.5	mid	FALSE	FALSE	TRUE	5000	0.603462	0.576865	0.603223	0.739859	NA	NA	NA	0.739441	0.910967
1000	0.5	mid	FALSE	TRUE	FALSE	5000	0.639728	0.617738	0.639497	0.74886	NA	NA	NA	0.83842	0.980783
1000	0.5	mid	FALSE	TRUE	TRUE	5000	0.594327	0.557152	0.594086	0.748901	NA	NA	NA	0.80076	0.970634
1000	0.5	mid	TRUE	FALSE	FALSE	5000	0.658118	0.664647	0.657894	0.740154	NA	NA	NA	0.813471	0.968072
1000	0.5	mid	TRUE	FALSE	TRUE	5000	0.615814	0.622458	0.615578	0.739678	NA	NA	NA	0.77704	0.952924
1000	0.5	mid	TRUE	TRUE	FALSE	5000	0.615253	0.618316	0.615016	0.74943	NA	NA	NA	0.885405	0.99435
1000	0.5	mid	TRUE	TRUE	TRUE	5000	0.588824	0.586029	0.588582	0.74838	NA	NA	NA	0.863649	0.990869
1000	0.5	high	FALSE	FALSE	FALSE	5000	0.53303	0.518298	0.532781	0.739789	NA	NA	NA	0.706181	0.875365
1000	0.5	high	FALSE	FALSE	TRUE	5000	0.503515	0.475879	0.503265	0.740574	NA	NA	NA	0.688945	0.860641
1000	0.5	high	FALSE	TRUE	FALSE	5000	0.466698	0.442196	0.46645	0.748753	NA	NA	NA	0.725065	0.925521
1000	0.5	high	FALSE	TRUE	TRUE	5000	0.445755	0.406506	0.445509	0.749408	NA	NA	NA	0.708241	0.916993
1000	0.5	high	TRUE	FALSE	FALSE	5000	0.548648	0.544294	0.548401	0.740311	NA	NA	NA	0.739746	0.918978
1000	0.5	high	TRUE	FALSE	TRUE	5000	0.521327	0.512031	0.521078	0.74033	NA	NA	NA	0.721247	0.905777
1000	0.5	high	TRUE	TRUE	FALSE	5000	0.488283	0.471014	0.488033	0.749053	NA	NA	NA	0.796688	0.963248
1000	0.5	high	TRUE	TRUE	TRUE	5000	0.471248	0.447762	0.470999	0.749213	NA	NA	NA	0.783126	0.957685
