# Supplementary material for: Operating characteristics of agreement metrics in AI-based scoring: a Monte Carlo simulation
Source: Front Psychol. 2026 Feb 19;17:1705653. doi: 10.3389/fpsyg.2026.1705653 (PMC12960511; doi:10.3389/fpsyg.2026.1705653)
Supplement: Supplementary file 10 [file Table_2.xlsx]

## Sheet: type1_rates_under_null
N	measure	reps	type1_rate	ci_low	ci_up	mcse
100	ICC_A1	5000	0.7916	0.78012	0.802632	0.00574403
100	Kripp_Alpha_Ord	5000	0.099	0.091027	0.107589	0.00422372
100	QWK	5000	0.7436	0.731313	0.755513	0.0061751
300	ICC_A1	5000	0.9116	0.903412	0.919156	0.00401461
300	Kripp_Alpha_Ord	5000	0.01	0.00759377	0.0131586	0.00140712
300	QWK	5000	0.9072	0.898842	0.914933	0.00410337
1000	ICC_A1	5000	0.9934	0.990746	0.995296	0.00114511
1000	Kripp_Alpha_Ord	5000	0	0	0	0
1000	QWK	5000	0.993	0.990281	0.994962	0.00117907
