# Supplementary material for: Operating characteristics of agreement metrics in AI-based scoring: a Monte Carlo simulation
Source: Front Psychol. 2026 Feb 19;17:1705653. doi: 10.3389/fpsyg.2026.1705653 (PMC12960511; doi:10.3389/fpsyg.2026.1705653)
Supplement: Supplementary file 11 [file Table_3.xlsx]

## Sheet: power_summary_by_condition_and_
N	bias	ai_var	compression	imbalance	fairness	reps	measure	power	ci_low	ci_up	mcse	mean_icc	mean_alpha	mean_qwk	mean_qwk_hh	mean_ba_bias	mean_ba_low	mean_ba_up	mean_tol1	mean_tol2
100	-0.5	low	FALSE	FALSE	FALSE	5000	ICC_A1	0.3802	0.366841	0.393742	0.0068651	0.681713	0.666602	0.679557	0.737277	NA	NA	NA	0.79369	0.946224
100	-0.5	low	FALSE	FALSE	FALSE	5000	Kripp_Alpha_Ord	0.0052	0.00355117	0.00760855	0.00101715	0.681713	0.666602	0.679557	0.737277	NA	NA	NA	0.79369	0.946224
100	-0.5	low	FALSE	FALSE	FALSE	5000	QWK	0.3498	0.336701	0.36313	0.00674448	0.681713	0.666602	0.679557	0.737277	NA	NA	NA	0.79369	0.946224
100	-0.5	low	FALSE	FALSE	TRUE	5000	ICC_A1	0.6546	0.641306	0.667657	0.00672456	0.718222	0.710796	0.71621	0.736904	NA	NA	NA	0.823424	0.959244
100	-0.5	low	FALSE	FALSE	TRUE	5000	Kripp_Alpha_Ord	0.0336	0.0289524	0.0389637	0.00254837	0.718222	0.710796	0.71621	0.736904	NA	NA	NA	0.823424	0.959244
100	-0.5	low	FALSE	FALSE	TRUE	5000	QWK	0.617	0.603441	0.63038	0.00687475	0.718222	0.710796	0.71621	0.736904	NA	NA	NA	0.823424	0.959244
100	-0.5	low	FALSE	TRUE	FALSE	5000	ICC_A1	0.2988	0.286271	0.311638	0.00647331	0.67235	0.649714	0.670158	0.745244	NA	NA	NA	0.862726	0.98855
100	-0.5	low	FALSE	TRUE	FALSE	5000	Kripp_Alpha_Ord	0.0012	0.000550083	0.00261578	0.000489604	0.67235	0.649714	0.670158	0.745244	NA	NA	NA	0.862726	0.98855
100	-0.5	low	FALSE	TRUE	FALSE	5000	QWK	0.265	0.252951	0.27741	0.00624139	0.67235	0.649714	0.670158	0.745244	NA	NA	NA	0.862726	0.98855
100	-0.5	low	FALSE	TRUE	TRUE	5000	ICC_A1	0.5464	0.53257	0.560158	0.00704055	0.703001	0.689325	0.700923	0.746707	NA	NA	NA	0.888028	0.99228
100	-0.5	low	FALSE	TRUE	TRUE	5000	Kripp_Alpha_Ord	0.012	0.00933454	0.0154147	0.00153987	0.703001	0.689325	0.700923	0.746707	NA	NA	NA	0.888028	0.99228
100	-0.5	low	FALSE	TRUE	TRUE	5000	QWK	0.5154	0.501541	0.529235	0.00706771	0.703001	0.689325	0.700923	0.746707	NA	NA	NA	0.888028	0.99228
100	-0.5	low	TRUE	FALSE	FALSE	5000	ICC_A1	0.3404	0.327393	0.353652	0.00670116	0.67734	0.683832	0.675164	0.736603	NA	NA	NA	0.828486	0.975944
100	-0.5	low	TRUE	FALSE	FALSE	5000	Kripp_Alpha_Ord	0.0042	0.00274877	0.00641248	0.000914588	0.67734	0.683832	0.675164	0.736603	NA	NA	NA	0.828486	0.975944
100	-0.5	low	TRUE	FALSE	FALSE	5000	QWK	0.3074	0.294762	0.320333	0.00652542	0.67734	0.683832	0.675164	0.736603	NA	NA	NA	0.828486	0.975944
100	-0.5	low	TRUE	FALSE	TRUE	5000	ICC_A1	0.5552	0.541389	0.568927	0.00702784	0.703929	0.706064	0.701852	0.73754	NA	NA	NA	0.853782	0.982518
100	-0.5	low	TRUE	FALSE	TRUE	5000	Kripp_Alpha_Ord	0.0144	0.0114509	0.0180946	0.00168479	0.703929	0.706064	0.701852	0.73754	NA	NA	NA	0.853782	0.982518
100	-0.5	low	TRUE	FALSE	TRUE	5000	QWK	0.5198	0.505942	0.533628	0.00706552	0.703929	0.706064	0.701852	0.73754	NA	NA	NA	0.853782	0.982518
100	-0.5	low	TRUE	TRUE	FALSE	5000	ICC_A1	0.1	0.0919892	0.108625	0.00424264	0.635976	0.644246	0.633673	0.745619	NA	NA	NA	0.902906	0.997312
100	-0.5	low	TRUE	TRUE	FALSE	5000	Kripp_Alpha_Ord	0.0006	0.000204075	0.00176271	0.000346306	0.635976	0.644246	0.633673	0.745619	NA	NA	NA	0.902906	0.997312
100	-0.5	low	TRUE	TRUE	FALSE	5000	QWK	0.0848	0.0773933	0.0928442	0.00393977	0.635976	0.644246	0.633673	0.745619	NA	NA	NA	0.902906	0.997312
100	-0.5	low	TRUE	TRUE	TRUE	5000	ICC_A1	0.1724	0.162183	0.18312	0.00534188	0.652471	0.661231	0.650214	0.745961	NA	NA	NA	0.916164	0.998264
100	-0.5	low	TRUE	TRUE	TRUE	5000	Kripp_Alpha_Ord	0.0008	0.000311147	0.00205533	0.00039984	0.652471	0.661231	0.650214	0.745961	NA	NA	NA	0.916164	0.998264
100	-0.5	low	TRUE	TRUE	TRUE	5000	QWK	0.1442	0.134736	0.15421	0.00496802	0.652471	0.661231	0.650214	0.745961	NA	NA	NA	0.916164	0.998264
100	-0.5	mid	FALSE	FALSE	FALSE	5000	ICC_A1	0.2324	0.220901	0.24431	0.00597311	0.656648	0.64054	0.654412	0.736772	NA	NA	NA	0.778406	0.934506
100	-0.5	mid	FALSE	FALSE	FALSE	5000	Kripp_Alpha_Ord	0.0026	0.00152013	0.00444358	0.000720172	0.656648	0.64054	0.654412	0.736772	NA	NA	NA	0.778406	0.934506
100	-0.5	mid	FALSE	FALSE	FALSE	5000	QWK	0.2046	0.193647	0.216007	0.00570507	0.656648	0.64054	0.654412	0.736772	NA	NA	NA	0.778406	0.934506
100	-0.5	mid	FALSE	FALSE	TRUE	5000	ICC_A1	0.4538	0.440041	0.46763	0.00704082	0.690371	0.682337	0.688249	0.736665	NA	NA	NA	0.803636	0.947482
100	-0.5	mid	FALSE	FALSE	TRUE	5000	Kripp_Alpha_Ord	0.009	0.00673323	0.0120207	0.00133559	0.690371	0.682337	0.688249	0.736665	NA	NA	NA	0.803636	0.947482
100	-0.5	mid	FALSE	FALSE	TRUE	5000	QWK	0.421	0.407381	0.43474	0.00698225	0.690371	0.682337	0.688249	0.736665	NA	NA	NA	0.803636	0.947482
100	-0.5	mid	FALSE	TRUE	FALSE	5000	ICC_A1	0.148	0.138428	0.158113	0.00502187	0.640684	0.615778	0.6384	0.746057	NA	NA	NA	0.839438	0.981434
100	-0.5	mid	FALSE	TRUE	FALSE	5000	Kripp_Alpha_Ord	0.0004	0.000109701	0.00145739	0.000282786	0.640684	0.615778	0.6384	0.746057	NA	NA	NA	0.839438	0.981434
100	-0.5	mid	FALSE	TRUE	FALSE	5000	QWK	0.1244	0.115539	0.133837	0.00466743	0.640684	0.615778	0.6384	0.746057	NA	NA	NA	0.839438	0.981434
100	-0.5	mid	FALSE	TRUE	TRUE	5000	ICC_A1	0.2688	0.256693	0.281262	0.00626971	0.664909	0.64958	0.662698	0.745358	NA	NA	NA	0.860776	0.985728
100	-0.5	mid	FALSE	TRUE	TRUE	5000	Kripp_Alpha_Ord	0.0012	0.000550083	0.00261578	0.000489604	0.664909	0.64958	0.662698	0.745358	NA	NA	NA	0.860776	0.985728
100	-0.5	mid	FALSE	TRUE	TRUE	5000	QWK	0.2416	0.229936	0.25366	0.00605358	0.664909	0.64958	0.662698	0.745358	NA	NA	NA	0.860776	0.985728
100	-0.5	mid	TRUE	FALSE	FALSE	5000	ICC_A1	0.2052	0.194234	0.216618	0.00571127	0.657058	0.659781	0.654818	0.73706	NA	NA	NA	0.813262	0.967936
100	-0.5	mid	TRUE	FALSE	FALSE	5000	Kripp_Alpha_Ord	0.002	0.00108675	0.00367788	0.000631823	0.657058	0.659781	0.654818	0.73706	NA	NA	NA	0.813262	0.967936
100	-0.5	mid	TRUE	FALSE	FALSE	5000	QWK	0.177	0.16667	0.187826	0.00539761	0.657058	0.659781	0.654818	0.73706	NA	NA	NA	0.813262	0.967936
100	-0.5	mid	TRUE	FALSE	TRUE	5000	ICC_A1	0.3828	0.369422	0.396358	0.00687407	0.682504	0.682334	0.680349	0.738025	NA	NA	NA	0.836692	0.975828
100	-0.5	mid	TRUE	FALSE	TRUE	5000	Kripp_Alpha_Ord	0.0068	0.00487033	0.00948693	0.00116222	0.682504	0.682334	0.680349	0.738025	NA	NA	NA	0.836692	0.975828
100	-0.5	mid	TRUE	FALSE	TRUE	5000	QWK	0.3486	0.335512	0.36192	0.00673911	0.682504	0.682334	0.680349	0.738025	NA	NA	NA	0.836692	0.975828
100	-0.5	mid	TRUE	TRUE	FALSE	5000	ICC_A1	0.048	0.0424139	0.0542801	0.00302311	0.613676	0.613563	0.611322	0.745543	NA	NA	NA	0.885468	0.994268
100	-0.5	mid	TRUE	TRUE	FALSE	5000	Kripp_Alpha_Ord	0	0	0.000767702	0	0.613676	0.613563	0.611322	0.745543	NA	NA	NA	0.885468	0.994268
100	-0.5	mid	TRUE	TRUE	FALSE	5000	QWK	0.0362	0.0313684	0.0417437	0.00264157	0.613676	0.613563	0.611322	0.745543	NA	NA	NA	0.885468	0.994268
100	-0.5	mid	TRUE	TRUE	TRUE	5000	ICC_A1	0.085	0.0775849	0.0930523	0.00394398	0.627767	0.629615	0.625447	0.745433	NA	NA	NA	0.897956	0.995922
100	-0.5	mid	TRUE	TRUE	TRUE	5000	Kripp_Alpha_Ord	0	0	0.000767702	0	0.627767	0.629615	0.625447	0.745433	NA	NA	NA	0.897956	0.995922
100	-0.5	mid	TRUE	TRUE	TRUE	5000	QWK	0.0658	0.0592557	0.073011	0.00350629	0.627767	0.629615	0.625447	0.745433	NA	NA	NA	0.897956	0.995922
100	-0.5	high	FALSE	FALSE	FALSE	5000	ICC_A1	0.0056	0.00387738	0.00808172	0.00105533	0.531497	0.513998	0.529045	0.736897	NA	NA	NA	0.705106	0.874978
100	-0.5	high	FALSE	FALSE	FALSE	5000	Kripp_Alpha_Ord	0	0	0.000767702	0	0.531497	0.513998	0.529045	0.736897	NA	NA	NA	0.705106	0.874978
100	-0.5	high	FALSE	FALSE	FALSE	5000	QWK	0.0046	0.00306725	0.00689339	0.000956958	0.531497	0.513998	0.529045	0.736897	NA	NA	NA	0.705106	0.874978
100	-0.5	high	FALSE	FALSE	TRUE	5000	ICC_A1	0.0134	0.0105659	0.0169812	0.00162607	0.548857	0.540722	0.546418	0.735989	NA	NA	NA	0.716414	0.883814
100	-0.5	high	FALSE	FALSE	TRUE	5000	Kripp_Alpha_Ord	0	0	0.000767702	0	0.548857	0.540722	0.546418	0.735989	NA	NA	NA	0.716414	0.883814
100	-0.5	high	FALSE	FALSE	TRUE	5000	QWK	0.0108	0.00828719	0.0140639	0.00146174	0.548857	0.540722	0.546418	0.735989	NA	NA	NA	0.716414	0.883814
100	-0.5	high	FALSE	TRUE	FALSE	5000	ICC_A1	0.0002	3.53058e-05	0.00113209	0.00019998	0.464224	0.437651	0.461785	0.746367	NA	NA	NA	0.724006	0.925362
100	-0.5	high	FALSE	TRUE	FALSE	5000	Kripp_Alpha_Ord	0	0	0.000767702	0	0.464224	0.437651	0.461785	0.746367	NA	NA	NA	0.724006	0.925362
100	-0.5	high	FALSE	TRUE	FALSE	5000	QWK	0.0002	3.53058e-05	0.00113209	0.00019998	0.464224	0.437651	0.461785	0.746367	NA	NA	NA	0.724006	0.925362
100	-0.5	high	FALSE	TRUE	TRUE	5000	ICC_A1	0.001	0.000427213	0.00233895	0.00044699	0.47731	0.462055	0.474865	0.745943	NA	NA	NA	0.734918	0.92994
100	-0.5	high	FALSE	TRUE	TRUE	5000	Kripp_Alpha_Ord	0	0	0.000767702	0	0.47731	0.462055	0.474865	0.745943	NA	NA	NA	0.734918	0.92994
100	-0.5	high	FALSE	TRUE	TRUE	5000	QWK	0.001	0.000427213	0.00233895	0.00044699	0.47731	0.462055	0.474865	0.745943	NA	NA	NA	0.734918	0.92994
100	-0.5	high	TRUE	FALSE	FALSE	5000	ICC_A1	0.0088	0.00656204	0.0117922	0.0013208	0.547939	0.540529	0.545497	0.736683	NA	NA	NA	0.739782	0.919514
100	-0.5	high	TRUE	FALSE	FALSE	5000	Kripp_Alpha_Ord	0	0	0.000767702	0	0.547939	0.540529	0.545497	0.736683	NA	NA	NA	0.739782	0.919514
100	-0.5	high	TRUE	FALSE	FALSE	5000	QWK	0.0058	0.00404146	0.00831734	0.00107391	0.547939	0.540529	0.545497	0.736683	NA	NA	NA	0.739782	0.919514
100	-0.5	high	TRUE	FALSE	TRUE	5000	ICC_A1	0.0158	0.0126966	0.0196468	0.00176354	0.561745	0.557196	0.559316	0.736892	NA	NA	NA	0.749568	0.925978
100	-0.5	high	TRUE	FALSE	TRUE	5000	Kripp_Alpha_Ord	0	0	0.000767702	0	0.561745	0.557196	0.559316	0.736892	NA	NA	NA	0.749568	0.925978
100	-0.5	high	TRUE	FALSE	TRUE	5000	QWK	0.0124	0.00968539	0.0158633	0.00156501	0.561745	0.557196	0.559316	0.736892	NA	NA	NA	0.749568	0.925978
100	-0.5	high	TRUE	TRUE	FALSE	5000	ICC_A1	0.0004	0.000109701	0.00145739	0.000282786	0.486195	0.467479	0.483742	0.745461	NA	NA	NA	0.796176	0.963408
100	-0.5	high	TRUE	TRUE	FALSE	5000	Kripp_Alpha_Ord	0	0	0.000767702	0	0.486195	0.467479	0.483742	0.745461	NA	NA	NA	0.796176	0.963408
100	-0.5	high	TRUE	TRUE	FALSE	5000	QWK	0.0004	0.000109701	0.00145739	0.000282786	0.486195	0.467479	0.483742	0.745461	NA	NA	NA	0.796176	0.963408
100	-0.5	high	TRUE	TRUE	TRUE	5000	ICC_A1	0.0012	0.000550083	0.00261578	0.000489604	0.496923	0.482508	0.49447	0.745602	NA	NA	NA	0.80523	0.966432
100	-0.5	high	TRUE	TRUE	TRUE	5000	Kripp_Alpha_Ord	0	0	0.000767702	0	0.496923	0.482508	0.49447	0.745602	NA	NA	NA	0.80523	0.966432
100	-0.5	high	TRUE	TRUE	TRUE	5000	QWK	0.0008	0.000311147	0.00205533	0.00039984	0.496923	0.482508	0.49447	0.745602	NA	NA	NA	0.80523	0.966432
100	0	low	FALSE	FALSE	FALSE	5000	ICC_A1	0.9408	0.933914	0.947009	0.00333752	0.772277	0.770666	0.770524	0.737384	NA	NA	NA	0.865954	0.97737
100	0	low	FALSE	FALSE	FALSE	5000	Kripp_Alpha_Ord	0.2614	0.249407	0.273759	0.00621402	0.772277	0.770666	0.770524	0.737384	NA	NA	NA	0.865954	0.97737
100	0	low	FALSE	FALSE	FALSE	5000	QWK	0.8604	0.850517	0.86973	0.00490126	0.772277	0.770666	0.770524	0.737384	NA	NA	NA	0.865954	0.97737
100	0	low	FALSE	FALSE	TRUE	5000	ICC_A1	0.8782	0.868843	0.886976	0.00462525	0.756145	0.753658	0.754309	0.737547	NA	NA	NA	0.853156	0.972058
100	0	low	FALSE	FALSE	TRUE	5000	Kripp_Alpha_Ord	0.1592	0.149321	0.169602	0.00517408	0.756145	0.753658	0.754309	0.737547	NA	NA	NA	0.853156	0.972058
100	0	low	FALSE	FALSE	TRUE	5000	QWK	0.8272	0.81647	0.837427	0.00534678	0.756145	0.753658	0.754309	0.737547	NA	NA	NA	0.853156	0.972058
100	0	low	FALSE	TRUE	FALSE	5000	ICC_A1	0.846	0.83573	0.855739	0.00510459	0.745795	0.740224	0.743905	0.744319	NA	NA	NA	0.922684	0.996922
100	0	low	FALSE	TRUE	FALSE	5000	Kripp_Alpha_Ord	0.09	0.0823792	0.0982504	0.00404722	0.745795	0.740224	0.743905	0.744319	NA	NA	NA	0.922684	0.996922
100	0	low	FALSE	TRUE	FALSE	5000	QWK	0.8216	0.810742	0.831964	0.0054143	0.745795	0.740224	0.743905	0.744319	NA	NA	NA	0.922684	0.996922
100	0	low	FALSE	TRUE	TRUE	5000	ICC_A1	0.7704	0.758537	0.781847	0.00594784	0.732811	0.725946	0.73086	0.74602	NA	NA	NA	0.911526	0.99554
100	0	low	FALSE	TRUE	TRUE	5000	Kripp_Alpha_Ord	0.049	0.0433551	0.0553374	0.00305283	0.732811	0.725946	0.73086	0.74602	NA	NA	NA	0.911526	0.99554
100	0	low	FALSE	TRUE	TRUE	5000	QWK	0.7436	0.731313	0.755513	0.0061751	0.732811	0.725946	0.73086	0.74602	NA	NA	NA	0.911526	0.99554
100	0	low	TRUE	FALSE	FALSE	5000	ICC_A1	0.8402	0.829783	0.850095	0.00518197	0.741503	0.738467	0.739591	0.735674	NA	NA	NA	0.8901	0.991584
100	0	low	TRUE	FALSE	FALSE	5000	Kripp_Alpha_Ord	0.0648	0.0583051	0.0719631	0.00348141	0.741503	0.738467	0.739591	0.735674	NA	NA	NA	0.8901	0.991584
100	0	low	TRUE	FALSE	FALSE	5000	QWK	0.8014	0.790112	0.812225	0.00564195	0.741503	0.738467	0.739591	0.735674	NA	NA	NA	0.8901	0.991584
100	0	low	TRUE	FALSE	TRUE	5000	ICC_A1	0.7518	0.739636	0.763577	0.00610896	0.729505	0.72741	0.727538	0.73615	NA	NA	NA	0.87879	0.988962
100	0	low	TRUE	FALSE	TRUE	5000	Kripp_Alpha_Ord	0.042	0.0367827	0.0479205	0.00283676	0.729505	0.72741	0.727538	0.73615	NA	NA	NA	0.87879	0.988962
100	0	low	TRUE	FALSE	TRUE	5000	QWK	0.7164	0.703744	0.728724	0.0063745	0.729505	0.72741	0.727538	0.73615	NA	NA	NA	0.87879	0.988962
100	0	low	TRUE	TRUE	FALSE	5000	ICC_A1	0.3088	0.296145	0.321748	0.00653364	0.67445	0.685256	0.672263	0.745884	NA	NA	NA	0.934532	0.99938
100	0	low	TRUE	TRUE	FALSE	5000	Kripp_Alpha_Ord	0.005	0.0033891	0.00737092	0.000997497	0.67445	0.685256	0.672263	0.745884	NA	NA	NA	0.934532	0.99938
100	0	low	TRUE	TRUE	FALSE	5000	QWK	0.274	0.261815	0.286532	0.00630752	0.67445	0.685256	0.672263	0.745884	NA	NA	NA	0.934532	0.99938
100	0	low	TRUE	TRUE	TRUE	5000	ICC_A1	0.2628	0.250785	0.275179	0.00622473	0.668204	0.677892	0.665996	0.746195	NA	NA	NA	0.92935	0.999114
100	0	low	TRUE	TRUE	TRUE	5000	Kripp_Alpha_Ord	0.0028	0.00166868	0.00469473	0.000747283	0.668204	0.677892	0.665996	0.746195	NA	NA	NA	0.92935	0.999114
100	0	low	TRUE	TRUE	TRUE	5000	QWK	0.2334	0.221883	0.245327	0.00598205	0.668204	0.677892	0.665996	0.746195	NA	NA	NA	0.92935	0.999114
100	0	mid	FALSE	FALSE	FALSE	5000	ICC_A1	0.7916	0.78012	0.802632	0.00574403	0.739579	0.738563	0.737664	0.737397	NA	NA	NA	0.840618	0.966684
100	0	mid	FALSE	FALSE	FALSE	5000	Kripp_Alpha_Ord	0.099	0.091027	0.107589	0.00422372	0.739579	0.738563	0.737664	0.737397	NA	NA	NA	0.840618	0.966684
100	0	mid	FALSE	FALSE	FALSE	5000	QWK	0.7436	0.731313	0.755513	0.0061751	0.739579	0.738563	0.737664	0.737397	NA	NA	NA	0.840618	0.966684
100	0	mid	FALSE	FALSE	TRUE	5000	ICC_A1	0.6966	0.68371	0.709188	0.00650151	0.722328	0.720454	0.720334	0.736448	NA	NA	NA	0.828142	0.959948
100	0	mid	FALSE	FALSE	TRUE	5000	Kripp_Alpha_Ord	0.0456	0.0401581	0.0517396	0.00295028	0.722328	0.720454	0.720334	0.736448	NA	NA	NA	0.828142	0.959948
100	0	mid	FALSE	FALSE	TRUE	5000	QWK	0.6634	0.650181	0.676368	0.00668282	0.722328	0.720454	0.720334	0.736448	NA	NA	NA	0.828142	0.959948
100	0	mid	FALSE	TRUE	FALSE	5000	ICC_A1	0.5526	0.538783	0.566337	0.00703183	0.702858	0.696607	0.700781	0.744814	NA	NA	NA	0.8914	0.992192
100	0	mid	FALSE	TRUE	FALSE	5000	Kripp_Alpha_Ord	0.0152	0.0121619	0.0189825	0.00173026	0.702858	0.696607	0.700781	0.744814	NA	NA	NA	0.8914	0.992192
100	0	mid	FALSE	TRUE	FALSE	5000	QWK	0.5164	0.502541	0.530234	0.00706726	0.702858	0.696607	0.700781	0.744814	NA	NA	NA	0.8914	0.992192
100	0	mid	FALSE	TRUE	TRUE	5000	ICC_A1	0.4566	0.442832	0.470435	0.00704438	0.691039	0.683068	0.688918	0.745256	NA	NA	NA	0.881254	0.990246
100	0	mid	FALSE	TRUE	TRUE	5000	Kripp_Alpha_Ord	0.008	0.00588068	0.0108747	0.00125984	0.691039	0.683068	0.688918	0.745256	NA	NA	NA	0.881254	0.990246
100	0	mid	FALSE	TRUE	TRUE	5000	QWK	0.4232	0.40957	0.436948	0.00698716	0.691039	0.683068	0.688918	0.745256	NA	NA	NA	0.881254	0.990246
100	0	mid	TRUE	FALSE	FALSE	5000	ICC_A1	0.6664	0.653208	0.679337	0.006668	0.717805	0.714422	0.715788	0.737724	NA	NA	NA	0.867626	0.985896
100	0	mid	TRUE	FALSE	FALSE	5000	Kripp_Alpha_Ord	0.0226	0.0188322	0.0271008	0.00210187	0.717805	0.714422	0.715788	0.737724	NA	NA	NA	0.867626	0.985896
100	0	mid	TRUE	FALSE	FALSE	5000	QWK	0.6364	0.622967	0.649624	0.00680287	0.717805	0.714422	0.715788	0.737724	NA	NA	NA	0.867626	0.985896
100	0	mid	TRUE	FALSE	TRUE	5000	ICC_A1	0.5758	0.562048	0.589436	0.00698934	0.706987	0.704148	0.704926	0.737679	NA	NA	NA	0.858098	0.982942
100	0	mid	TRUE	FALSE	TRUE	5000	Kripp_Alpha_Ord	0.0142	0.0112736	0.0178723	0.00167322	0.706987	0.704148	0.704926	0.737679	NA	NA	NA	0.858098	0.982942
100	0	mid	TRUE	FALSE	TRUE	5000	QWK	0.5448	0.530968	0.558564	0.00704263	0.706987	0.704148	0.704926	0.737679	NA	NA	NA	0.858098	0.982942
100	0	mid	TRUE	TRUE	FALSE	5000	ICC_A1	0.1794	0.169012	0.19028	0.00542615	0.650256	0.655431	0.647996	0.745521	NA	NA	NA	0.915688	0.998078
100	0	mid	TRUE	TRUE	FALSE	5000	Kripp_Alpha_Ord	0.0008	0.000311147	0.00205533	0.00039984	0.650256	0.655431	0.647996	0.745521	NA	NA	NA	0.915688	0.998078
100	0	mid	TRUE	TRUE	FALSE	5000	QWK	0.1532	0.143483	0.163449	0.00509372	0.650256	0.655431	0.647996	0.745521	NA	NA	NA	0.915688	0.998078
100	0	mid	TRUE	TRUE	TRUE	5000	ICC_A1	0.1492	0.139594	0.159345	0.00503864	0.644007	0.648008	0.641731	0.745631	NA	NA	NA	0.91026	0.997378
100	0	mid	TRUE	TRUE	TRUE	5000	Kripp_Alpha_Ord	0.001	0.000427213	0.00233895	0.00044699	0.644007	0.648008	0.641731	0.745631	NA	NA	NA	0.91026	0.997378
100	0	mid	TRUE	TRUE	TRUE	5000	QWK	0.1266	0.117669	0.136105	0.0047026	0.644007	0.648008	0.641731	0.745631	NA	NA	NA	0.91026	0.997378
100	0	high	FALSE	FALSE	FALSE	5000	ICC_A1	0.0352	0.0304383	0.0406753	0.00260618	0.57775	0.579206	0.575348	0.737886	NA	NA	NA	0.73358	0.89689
100	0	high	FALSE	FALSE	FALSE	5000	Kripp_Alpha_Ord	0	0	0.000767702	0	0.57775	0.579206	0.575348	0.737886	NA	NA	NA	0.73358	0.89689
100	0	high	FALSE	FALSE	FALSE	5000	QWK	0.028	0.023777	0.0329477	0.00233307	0.57775	0.579206	0.575348	0.737886	NA	NA	NA	0.73358	0.89689
100	0	high	FALSE	FALSE	TRUE	5000	ICC_A1	0.0252	0.0212066	0.0299224	0.00221653	0.569135	0.569035	0.566721	0.736921	NA	NA	NA	0.7277	0.89351
100	0	high	FALSE	FALSE	TRUE	5000	Kripp_Alpha_Ord	0.0002	3.53058e-05	0.00113209	0.00019998	0.569135	0.569035	0.566721	0.736921	NA	NA	NA	0.7277	0.89351
100	0	high	FALSE	FALSE	TRUE	5000	QWK	0.02	0.016472	0.024265	0.0019799	0.569135	0.569035	0.566721	0.736921	NA	NA	NA	0.7277	0.89351
100	0	high	FALSE	TRUE	FALSE	5000	ICC_A1	0.0032	0.00197073	0.00519206	0.000798719	0.495549	0.490812	0.493098	0.745707	NA	NA	NA	0.749042	0.937688
100	0	high	FALSE	TRUE	FALSE	5000	Kripp_Alpha_Ord	0	0	0.000767702	0	0.495549	0.490812	0.493098	0.745707	NA	NA	NA	0.749042	0.937688
100	0	high	FALSE	TRUE	FALSE	5000	QWK	0.002	0.00108675	0.00367788	0.000631823	0.495549	0.490812	0.493098	0.745707	NA	NA	NA	0.749042	0.937688
100	0	high	FALSE	TRUE	TRUE	5000	ICC_A1	0.001	0.000427213	0.00233895	0.00044699	0.489282	0.482914	0.486833	0.745396	NA	NA	NA	0.74454	0.934892
100	0	high	FALSE	TRUE	TRUE	5000	Kripp_Alpha_Ord	0	0	0.000767702	0	0.489282	0.482914	0.486833	0.745396	NA	NA	NA	0.74454	0.934892
100	0	high	FALSE	TRUE	TRUE	5000	QWK	0.001	0.000427213	0.00233895	0.00044699	0.489282	0.482914	0.486833	0.745396	NA	NA	NA	0.74454	0.934892
100	0	high	TRUE	FALSE	FALSE	5000	ICC_A1	0.0344	0.029695	0.0398199	0.00257747	0.585892	0.58379	0.583498	0.738084	NA	NA	NA	0.765394	0.936978
100	0	high	TRUE	FALSE	FALSE	5000	Kripp_Alpha_Ord	0	0	0.000767702	0	0.585892	0.58379	0.583498	0.738084	NA	NA	NA	0.765394	0.936978
100	0	high	TRUE	FALSE	FALSE	5000	QWK	0.0278	0.023593	0.032732	0.00232496	0.585892	0.58379	0.583498	0.738084	NA	NA	NA	0.765394	0.936978
100	0	high	TRUE	FALSE	TRUE	5000	ICC_A1	0.0272	0.0230413	0.0320846	0.00230044	0.576595	0.574087	0.574187	0.736993	NA	NA	NA	0.760386	0.932914
100	0	high	TRUE	FALSE	TRUE	5000	Kripp_Alpha_Ord	0	0	0.000767702	0	0.576595	0.574087	0.574187	0.736993	NA	NA	NA	0.760386	0.932914
100	0	high	TRUE	FALSE	TRUE	5000	QWK	0.0206	0.0170153	0.0249208	0.00200876	0.576595	0.574087	0.574187	0.736993	NA	NA	NA	0.760386	0.932914
100	0	high	TRUE	TRUE	FALSE	5000	ICC_A1	0.0012	0.000550083	0.00261578	0.000489604	0.510145	0.499414	0.507692	0.745099	NA	NA	NA	0.816584	0.970684
100	0	high	TRUE	TRUE	FALSE	5000	Kripp_Alpha_Ord	0	0	0.000767702	0	0.510145	0.499414	0.507692	0.745099	NA	NA	NA	0.816584	0.970684
100	0	high	TRUE	TRUE	FALSE	5000	QWK	0.001	0.000427213	0.00233895	0.00044699	0.510145	0.499414	0.507692	0.745099	NA	NA	NA	0.816584	0.970684
100	0	high	TRUE	TRUE	TRUE	5000	ICC_A1	0.0012	0.000550083	0.00261578	0.000489604	0.505838	0.494766	0.503384	0.745743	NA	NA	NA	0.812902	0.969492
100	0	high	TRUE	TRUE	TRUE	5000	Kripp_Alpha_Ord	0	0	0.000767702	0	0.505838	0.494766	0.503384	0.745743	NA	NA	NA	0.812902	0.969492
100	0	high	TRUE	TRUE	TRUE	5000	QWK	0.0008	0.000311147	0.00205533	0.00039984	0.505838	0.494766	0.503384	0.745743	NA	NA	NA	0.812902	0.969492
100	0.5	low	FALSE	FALSE	FALSE	5000	ICC_A1	0.3938	0.380344	0.407419	0.00690973	0.682601	0.667169	0.680448	0.736923	NA	NA	NA	0.793628	0.946678
100	0.5	low	FALSE	FALSE	FALSE	5000	Kripp_Alpha_Ord	0.0038	0.00243414	0.00592773	0.000870122	0.682601	0.667169	0.680448	0.736923	NA	NA	NA	0.793628	0.946678
100	0.5	low	FALSE	FALSE	FALSE	5000	QWK	0.3614	0.348195	0.374818	0.00679397	0.682601	0.667169	0.680448	0.736923	NA	NA	NA	0.793628	0.946678
100	0.5	low	FALSE	FALSE	TRUE	5000	ICC_A1	0.0812	0.0739466	0.0890964	0.00386281	0.620486	0.592183	0.61815	0.736934	NA	NA	NA	0.747244	0.920958
100	0.5	low	FALSE	FALSE	TRUE	5000	Kripp_Alpha_Ord	0.0002	3.53058e-05	0.00113209	0.00019998	0.620486	0.592183	0.61815	0.736934	NA	NA	NA	0.747244	0.920958
100	0.5	low	FALSE	FALSE	TRUE	5000	QWK	0.0664	0.0598263	0.0736395	0.00352111	0.620486	0.592183	0.61815	0.736934	NA	NA	NA	0.747244	0.920958
100	0.5	low	FALSE	TRUE	FALSE	5000	ICC_A1	0.3068	0.29417	0.319727	0.00652187	0.67327	0.650821	0.671081	0.744587	NA	NA	NA	0.86361	0.989066
100	0.5	low	FALSE	TRUE	FALSE	5000	Kripp_Alpha_Ord	0.0014	0.000678333	0.00288722	0.00052878	0.67327	0.650821	0.671081	0.744587	NA	NA	NA	0.86361	0.989066
100	0.5	low	FALSE	TRUE	FALSE	5000	QWK	0.2738	0.261617	0.28633	0.00630609	0.67327	0.650821	0.671081	0.744587	NA	NA	NA	0.86361	0.989066
100	0.5	low	FALSE	TRUE	TRUE	5000	ICC_A1	0.074	0.0670667	0.0815874	0.003702	0.62373	0.586325	0.621398	0.744755	NA	NA	NA	0.820344	0.980534
100	0.5	low	FALSE	TRUE	TRUE	5000	Kripp_Alpha_Ord	0	0	0.000767702	0	0.62373	0.586325	0.621398	0.744755	NA	NA	NA	0.820344	0.980534
100	0.5	low	FALSE	TRUE	TRUE	5000	QWK	0.0596	0.0533698	0.0665064	0.00334807	0.62373	0.586325	0.621398	0.744755	NA	NA	NA	0.820344	0.980534
100	0.5	low	TRUE	FALSE	FALSE	5000	ICC_A1	0.3296	0.316706	0.342756	0.00664776	0.675908	0.681974	0.673728	0.737218	NA	NA	NA	0.827738	0.975506
100	0.5	low	TRUE	FALSE	FALSE	5000	Kripp_Alpha_Ord	0.0052	0.00355117	0.00760855	0.00101715	0.675908	0.681974	0.673728	0.737218	NA	NA	NA	0.827738	0.975506
100	0.5	low	TRUE	FALSE	FALSE	5000	QWK	0.2942	0.281731	0.306985	0.00644432	0.675908	0.681974	0.673728	0.737218	NA	NA	NA	0.827738	0.975506
100	0.5	low	TRUE	FALSE	TRUE	5000	ICC_A1	0.0876	0.080077	0.0957562	0.00399816	0.631508	0.638988	0.629193	0.737091	NA	NA	NA	0.787102	0.961156
100	0.5	low	TRUE	FALSE	TRUE	5000	Kripp_Alpha_Ord	0.0004	0.000109701	0.00145739	0.000282786	0.631508	0.638988	0.629193	0.737091	NA	NA	NA	0.787102	0.961156
100	0.5	low	TRUE	FALSE	TRUE	5000	QWK	0.0714	0.064587	0.0788711	0.00364148	0.631508	0.638988	0.629193	0.737091	NA	NA	NA	0.787102	0.961156
100	0.5	low	TRUE	TRUE	FALSE	5000	ICC_A1	0.0964	0.0885264	0.104893	0.0041739	0.635575	0.643576	0.63327	0.745287	NA	NA	NA	0.902486	0.997226
100	0.5	low	TRUE	TRUE	FALSE	5000	Kripp_Alpha_Ord	0.0006	0.000204075	0.00176271	0.000346306	0.635575	0.643576	0.63327	0.745287	NA	NA	NA	0.902486	0.997226
100	0.5	low	TRUE	TRUE	FALSE	5000	QWK	0.0818	0.0745208	0.0897213	0.00387579	0.635575	0.643576	0.63327	0.745287	NA	NA	NA	0.902486	0.997226
100	0.5	low	TRUE	TRUE	TRUE	5000	ICC_A1	0.033	0.028396	0.038321	0.0025263	0.608043	0.608961	0.605673	0.74538	NA	NA	NA	0.87833	0.994768
100	0.5	low	TRUE	TRUE	TRUE	5000	Kripp_Alpha_Ord	0.0002	3.53058e-05	0.00113209	0.00019998	0.608043	0.608961	0.605673	0.74538	NA	NA	NA	0.87833	0.994768
100	0.5	low	TRUE	TRUE	TRUE	5000	QWK	0.027	0.0228576	0.0318687	0.0022922	0.608043	0.608961	0.605673	0.74538	NA	NA	NA	0.87833	0.994768
100	0.5	mid	FALSE	FALSE	FALSE	5000	ICC_A1	0.2326	0.221097	0.244513	0.0059749	0.656662	0.639911	0.654425	0.735852	NA	NA	NA	0.778372	0.93471
100	0.5	mid	FALSE	FALSE	FALSE	5000	Kripp_Alpha_Ord	0.0008	0.000311147	0.00205533	0.00039984	0.656662	0.639911	0.654425	0.735852	NA	NA	NA	0.778372	0.93471
100	0.5	mid	FALSE	FALSE	FALSE	5000	QWK	0.203	0.192081	0.214375	0.00568843	0.656662	0.639911	0.654425	0.735852	NA	NA	NA	0.778372	0.93471
100	0.5	mid	FALSE	FALSE	TRUE	5000	ICC_A1	0.0524	0.04656	0.0589273	0.00315132	0.604362	0.574772	0.601993	0.737274	NA	NA	NA	0.74053	0.911168
100	0.5	mid	FALSE	FALSE	TRUE	5000	Kripp_Alpha_Ord	0	0	0.000767702	0	0.604362	0.574772	0.601993	0.737274	NA	NA	NA	0.74053	0.911168
100	0.5	mid	FALSE	FALSE	TRUE	5000	QWK	0.0414	0.0362212	0.047283	0.00281731	0.604362	0.574772	0.601993	0.737274	NA	NA	NA	0.74053	0.911168
100	0.5	mid	FALSE	TRUE	FALSE	5000	ICC_A1	0.1284	0.119412	0.137959	0.00473103	0.636891	0.611739	0.634594	0.744901	NA	NA	NA	0.837548	0.980688
100	0.5	mid	FALSE	TRUE	FALSE	5000	Kripp_Alpha_Ord	0.0002	3.53058e-05	0.00113209	0.00019998	0.636891	0.611739	0.634594	0.744901	NA	NA	NA	0.837548	0.980688
100	0.5	mid	FALSE	TRUE	FALSE	5000	QWK	0.1086	0.100274	0.117527	0.00440014	0.636891	0.611739	0.634594	0.744901	NA	NA	NA	0.837548	0.980688
100	0.5	mid	FALSE	TRUE	TRUE	5000	ICC_A1	0.0266	0.0224902	0.0314367	0.00227563	0.593443	0.553396	0.59105	0.745284	NA	NA	NA	0.800616	0.970928
100	0.5	mid	FALSE	TRUE	TRUE	5000	Kripp_Alpha_Ord	0	0	0.000767702	0	0.593443	0.553396	0.59105	0.745284	NA	NA	NA	0.800616	0.970928
100	0.5	mid	FALSE	TRUE	TRUE	5000	QWK	0.0208	0.0171966	0.0251392	0.00201828	0.593443	0.553396	0.59105	0.745284	NA	NA	NA	0.800616	0.970928
100	0.5	mid	TRUE	FALSE	FALSE	5000	ICC_A1	0.223	0.211677	0.234748	0.00588678	0.658256	0.661254	0.65602	0.735655	NA	NA	NA	0.814718	0.968296
100	0.5	mid	TRUE	FALSE	FALSE	5000	Kripp_Alpha_Ord	0.002	0.00108675	0.00367788	0.000631823	0.658256	0.661254	0.65602	0.735655	NA	NA	NA	0.814718	0.968296
100	0.5	mid	TRUE	FALSE	FALSE	5000	QWK	0.1966	0.185819	0.207847	0.00562047	0.658256	0.661254	0.65602	0.735655	NA	NA	NA	0.814718	0.968296
100	0.5	mid	TRUE	FALSE	TRUE	5000	ICC_A1	0.0526	0.0467487	0.0591382	0.003157	0.613898	0.61676	0.611544	0.736473	NA	NA	NA	0.777076	0.952808
100	0.5	mid	TRUE	FALSE	TRUE	5000	Kripp_Alpha_Ord	0	0	0.000767702	0	0.613898	0.61676	0.611544	0.736473	NA	NA	NA	0.777076	0.952808
100	0.5	mid	TRUE	FALSE	TRUE	5000	QWK	0.041	0.035847	0.0468578	0.00280425	0.613898	0.61676	0.611544	0.736473	NA	NA	NA	0.777076	0.952808
100	0.5	mid	TRUE	TRUE	FALSE	5000	ICC_A1	0.0546	0.0486376	0.0612463	0.00321306	0.614901	0.615202	0.612549	0.745451	NA	NA	NA	0.886276	0.994554
100	0.5	mid	TRUE	TRUE	FALSE	5000	Kripp_Alpha_Ord	0	0	0.000767702	0	0.614901	0.615202	0.612549	0.745451	NA	NA	NA	0.886276	0.994554
100	0.5	mid	TRUE	TRUE	FALSE	5000	QWK	0.042	0.0367827	0.0479205	0.00283676	0.614901	0.615202	0.612549	0.745451	NA	NA	NA	0.886276	0.994554
100	0.5	mid	TRUE	TRUE	TRUE	5000	ICC_A1	0.0166	0.0134116	0.0205306	0.0018069	0.587278	0.581748	0.584871	0.745181	NA	NA	NA	0.863226	0.990796
100	0.5	mid	TRUE	TRUE	TRUE	5000	Kripp_Alpha_Ord	0	0	0.000767702	0	0.587278	0.581748	0.584871	0.745181	NA	NA	NA	0.863226	0.990796
100	0.5	mid	TRUE	TRUE	TRUE	5000	QWK	0.0112	0.00863539	0.0145151	0.00148826	0.587278	0.581748	0.584871	0.745181	NA	NA	NA	0.863226	0.990796
100	0.5	high	FALSE	FALSE	FALSE	5000	ICC_A1	0.006	0.00420614	0.00855235	0.00109215	0.53253	0.515157	0.53008	0.737121	NA	NA	NA	0.70654	0.875732
100	0.5	high	FALSE	FALSE	FALSE	5000	Kripp_Alpha_Ord	0	0	0.000767702	0	0.53253	0.515157	0.53008	0.737121	NA	NA	NA	0.70654	0.875732
100	0.5	high	FALSE	FALSE	FALSE	5000	QWK	0.0042	0.00274877	0.00641248	0.000914588	0.53253	0.515157	0.53008	0.737121	NA	NA	NA	0.70654	0.875732
100	0.5	high	FALSE	FALSE	TRUE	5000	ICC_A1	0.002	0.00108675	0.00367788	0.000631823	0.50262	0.47174	0.50016	0.737105	NA	NA	NA	0.688386	0.86067
100	0.5	high	FALSE	FALSE	TRUE	5000	Kripp_Alpha_Ord	0	0	0.000767702	0	0.50262	0.47174	0.50016	0.737105	NA	NA	NA	0.688386	0.86067
100	0.5	high	FALSE	FALSE	TRUE	5000	QWK	0.0014	0.000678333	0.00288722	0.00052878	0.50262	0.47174	0.50016	0.737105	NA	NA	NA	0.688386	0.86067
100	0.5	high	FALSE	TRUE	FALSE	5000	ICC_A1	0.0002	3.53058e-05	0.00113209	0.00019998	0.464257	0.437658	0.461818	0.745565	NA	NA	NA	0.725106	0.925648
100	0.5	high	FALSE	TRUE	FALSE	5000	Kripp_Alpha_Ord	0	0	0.000767702	0	0.464257	0.437658	0.461818	0.745565	NA	NA	NA	0.725106	0.925648
100	0.5	high	FALSE	TRUE	FALSE	5000	QWK	0	0	0.000767702	0	0.464257	0.437658	0.461818	0.745565	NA	NA	NA	0.725106	0.925648
100	0.5	high	FALSE	TRUE	TRUE	5000	ICC_A1	0.0002	3.53058e-05	0.00113209	0.00019998	0.442633	0.401411	0.440213	0.74606	NA	NA	NA	0.707442	0.916334
100	0.5	high	FALSE	TRUE	TRUE	5000	Kripp_Alpha_Ord	0	0	0.000767702	0	0.442633	0.401411	0.440213	0.74606	NA	NA	NA	0.707442	0.916334
100	0.5	high	FALSE	TRUE	TRUE	5000	QWK	0.0002	3.53058e-05	0.00113209	0.00019998	0.442633	0.401411	0.440213	0.74606	NA	NA	NA	0.707442	0.916334
100	0.5	high	TRUE	FALSE	FALSE	5000	ICC_A1	0.0078	0.00571126	0.0106445	0.00124412	0.547458	0.540386	0.545013	0.737163	NA	NA	NA	0.74011	0.919188
100	0.5	high	TRUE	FALSE	FALSE	5000	Kripp_Alpha_Ord	0	0	0.000767702	0	0.547458	0.540386	0.545013	0.737163	NA	NA	NA	0.74011	0.919188
100	0.5	high	TRUE	FALSE	FALSE	5000	QWK	0.0062	0.00437139	0.00878679	0.0011101	0.547458	0.540386	0.545013	0.737163	NA	NA	NA	0.74011	0.919188
100	0.5	high	TRUE	FALSE	TRUE	5000	ICC_A1	0.0016	0.000810975	0.00315427	0.000565233	0.521141	0.508712	0.518681	0.737183	NA	NA	NA	0.721892	0.906128
100	0.5	high	TRUE	FALSE	TRUE	5000	Kripp_Alpha_Ord	0.0002	3.53058e-05	0.00113209	0.00019998	0.521141	0.508712	0.518681	0.737183	NA	NA	NA	0.721892	0.906128
100	0.5	high	TRUE	FALSE	TRUE	5000	QWK	0.0006	0.000204075	0.00176271	0.000346306	0.521141	0.508712	0.518681	0.737183	NA	NA	NA	0.721892	0.906128
100	0.5	high	TRUE	TRUE	FALSE	5000	ICC_A1	0.0002	3.53058e-05	0.00113209	0.00019998	0.487049	0.468198	0.484595	0.745013	NA	NA	NA	0.79713	0.963344
100	0.5	high	TRUE	TRUE	FALSE	5000	Kripp_Alpha_Ord	0	0	0.000767702	0	0.487049	0.468198	0.484595	0.745013	NA	NA	NA	0.79713	0.963344
100	0.5	high	TRUE	TRUE	FALSE	5000	QWK	0.0002	3.53058e-05	0.00113209	0.00019998	0.487049	0.468198	0.484595	0.745013	NA	NA	NA	0.79713	0.963344
100	0.5	high	TRUE	TRUE	TRUE	5000	ICC_A1	0.0006	0.000204075	0.00176271	0.000346306	0.469544	0.4445	0.467098	0.745254	NA	NA	NA	0.783064	0.957686
100	0.5	high	TRUE	TRUE	TRUE	5000	Kripp_Alpha_Ord	0	0	0.000767702	0	0.469544	0.4445	0.467098	0.745254	NA	NA	NA	0.783064	0.957686
100	0.5	high	TRUE	TRUE	TRUE	5000	QWK	0.0006	0.000204075	0.00176271	0.000346306	0.469544	0.4445	0.467098	0.745254	NA	NA	NA	0.783064	0.957686
300	-0.5	low	FALSE	FALSE	FALSE	5000	ICC_A1	0.2838	0.271473	0.296459	0.00637585	0.681632	0.669088	0.680911	0.738648	NA	NA	NA	0.793051	0.945741
300	-0.5	low	FALSE	FALSE	FALSE	5000	Kripp_Alpha_Ord	0	0	0.000767702	0	0.681632	0.669088	0.680911	0.738648	NA	NA	NA	0.793051	0.945741
300	-0.5	low	FALSE	FALSE	FALSE	5000	QWK	0.275	0.2628	0.287546	0.00631467	0.681632	0.669088	0.680911	0.738648	NA	NA	NA	0.793051	0.945741
300	-0.5	low	FALSE	FALSE	TRUE	5000	ICC_A1	0.7616	0.749591	0.773207	0.00602603	0.720107	0.715019	0.719436	0.739083	NA	NA	NA	0.824012	0.959548
300	-0.5	low	FALSE	FALSE	TRUE	5000	Kripp_Alpha_Ord	0.0002	3.53058e-05	0.00113209	0.00019998	0.720107	0.715019	0.719436	0.739083	NA	NA	NA	0.824012	0.959548
300	-0.5	low	FALSE	FALSE	TRUE	5000	QWK	0.7548	0.742683	0.766526	0.00608403	0.720107	0.715019	0.719436	0.739083	NA	NA	NA	0.824012	0.959548
300	-0.5	low	FALSE	TRUE	FALSE	5000	ICC_A1	0.1852	0.174676	0.196208	0.00549365	0.674005	0.65371	0.673273	0.747513	NA	NA	NA	0.863241	0.988759
300	-0.5	low	FALSE	TRUE	FALSE	5000	Kripp_Alpha_Ord	0	0	0.000767702	0	0.674005	0.65371	0.673273	0.747513	NA	NA	NA	0.863241	0.988759
300	-0.5	low	FALSE	TRUE	FALSE	5000	QWK	0.1778	0.167451	0.188644	0.00540716	0.674005	0.65371	0.673273	0.747513	NA	NA	NA	0.863241	0.988759
300	-0.5	low	FALSE	TRUE	TRUE	5000	ICC_A1	0.571	0.557232	0.584659	0.00699941	0.703985	0.69253	0.703291	0.748002	NA	NA	NA	0.888033	0.992169
300	-0.5	low	FALSE	TRUE	TRUE	5000	Kripp_Alpha_Ord	0	0	0.000767702	0	0.703985	0.69253	0.703291	0.748002	NA	NA	NA	0.888033	0.992169
300	-0.5	low	FALSE	TRUE	TRUE	5000	QWK	0.5618	0.548005	0.5755	0.00701685	0.703985	0.69253	0.703291	0.748002	NA	NA	NA	0.888033	0.992169
300	-0.5	low	TRUE	FALSE	FALSE	5000	ICC_A1	0.2082	0.197172	0.219676	0.005742	0.676978	0.68598	0.67625	0.738783	NA	NA	NA	0.827528	0.975768
300	-0.5	low	TRUE	FALSE	FALSE	5000	Kripp_Alpha_Ord	0	0	0.000767702	0	0.676978	0.68598	0.67625	0.738783	NA	NA	NA	0.827528	0.975768
300	-0.5	low	TRUE	FALSE	FALSE	5000	QWK	0.201	0.190123	0.212336	0.00566743	0.676978	0.68598	0.67625	0.738783	NA	NA	NA	0.827528	0.975768
300	-0.5	low	TRUE	FALSE	TRUE	5000	ICC_A1	0.5794	0.565661	0.593017	0.00698134	0.704448	0.708924	0.703755	0.739099	NA	NA	NA	0.853978	0.982681
300	-0.5	low	TRUE	FALSE	TRUE	5000	Kripp_Alpha_Ord	0.0002	3.53058e-05	0.00113209	0.00019998	0.704448	0.708924	0.703755	0.739099	NA	NA	NA	0.853978	0.982681
300	-0.5	low	TRUE	FALSE	TRUE	5000	QWK	0.5684	0.554624	0.582071	0.00700459	0.704448	0.708924	0.703755	0.739099	NA	NA	NA	0.853978	0.982681
300	-0.5	low	TRUE	TRUE	FALSE	5000	ICC_A1	0.0124	0.00968539	0.0158633	0.00156501	0.63679	0.646603	0.63602	0.747792	NA	NA	NA	0.902505	0.997319
300	-0.5	low	TRUE	TRUE	FALSE	5000	Kripp_Alpha_Ord	0	0	0.000767702	0	0.63679	0.646603	0.63602	0.747792	NA	NA	NA	0.902505	0.997319
300	-0.5	low	TRUE	TRUE	FALSE	5000	QWK	0.0112	0.00863539	0.0145151	0.00148826	0.63679	0.646603	0.63602	0.747792	NA	NA	NA	0.902505	0.997319
300	-0.5	low	TRUE	TRUE	TRUE	5000	ICC_A1	0.0482	0.0426021	0.0544916	0.00302908	0.653475	0.663974	0.652721	0.7483	NA	NA	NA	0.916268	0.998311
300	-0.5	low	TRUE	TRUE	TRUE	5000	Kripp_Alpha_Ord	0	0	0.000767702	0	0.653475	0.663974	0.652721	0.7483	NA	NA	NA	0.916268	0.998311
300	-0.5	low	TRUE	TRUE	TRUE	5000	QWK	0.0444	0.0390318	0.0504677	0.00291303	0.653475	0.663974	0.652721	0.7483	NA	NA	NA	0.916268	0.998311
300	-0.5	mid	FALSE	FALSE	FALSE	5000	ICC_A1	0.1052	0.0969967	0.114009	0.00433896	0.658596	0.644641	0.657848	0.73968	NA	NA	NA	0.779252	0.934903
300	-0.5	mid	FALSE	FALSE	FALSE	5000	Kripp_Alpha_Ord	0	0	0.000767702	0	0.658596	0.644641	0.657848	0.73968	NA	NA	NA	0.779252	0.934903
300	-0.5	mid	FALSE	FALSE	FALSE	5000	QWK	0.0996	0.0916043	0.108211	0.00423509	0.658596	0.644641	0.657848	0.73968	NA	NA	NA	0.779252	0.934903
300	-0.5	mid	FALSE	FALSE	TRUE	5000	ICC_A1	0.407	0.393459	0.420684	0.00694768	0.69178	0.685992	0.691071	0.739162	NA	NA	NA	0.804488	0.948131
300	-0.5	mid	FALSE	FALSE	TRUE	5000	Kripp_Alpha_Ord	0	0	0.000767702	0	0.69178	0.685992	0.691071	0.739162	NA	NA	NA	0.804488	0.948131
300	-0.5	mid	FALSE	FALSE	TRUE	5000	QWK	0.3968	0.383324	0.410435	0.00691881	0.69178	0.685992	0.691071	0.739162	NA	NA	NA	0.804488	0.948131
300	-0.5	mid	FALSE	TRUE	FALSE	5000	ICC_A1	0.0274	0.0232252	0.0323005	0.00230865	0.639387	0.616425	0.63862	0.748328	NA	NA	NA	0.838478	0.980807
300	-0.5	mid	FALSE	TRUE	FALSE	5000	Kripp_Alpha_Ord	0	0	0.000767702	0	0.639387	0.616425	0.63862	0.748328	NA	NA	NA	0.838478	0.980807
300	-0.5	mid	FALSE	TRUE	FALSE	5000	QWK	0.0254	0.0213898	0.0301389	0.00222508	0.639387	0.616425	0.63862	0.748328	NA	NA	NA	0.838478	0.980807
300	-0.5	mid	FALSE	TRUE	TRUE	5000	ICC_A1	0.1386	0.1293	0.148455	0.00488651	0.665911	0.652681	0.665171	0.748119	NA	NA	NA	0.860693	0.985745
300	-0.5	mid	FALSE	TRUE	TRUE	5000	Kripp_Alpha_Ord	0	0	0.000767702	0	0.665911	0.652681	0.665171	0.748119	NA	NA	NA	0.860693	0.985745
300	-0.5	mid	FALSE	TRUE	TRUE	5000	QWK	0.1332	0.124063	0.142901	0.00480537	0.665911	0.652681	0.665171	0.748119	NA	NA	NA	0.860693	0.985745
300	-0.5	mid	TRUE	FALSE	FALSE	5000	ICC_A1	0.0822	0.0749036	0.0901379	0.00388441	0.658188	0.663835	0.657439	0.73954	NA	NA	NA	0.813411	0.967999
300	-0.5	mid	TRUE	FALSE	FALSE	5000	Kripp_Alpha_Ord	0	0	0.000767702	0	0.658188	0.663835	0.657439	0.73954	NA	NA	NA	0.813411	0.967999
300	-0.5	mid	TRUE	FALSE	FALSE	5000	QWK	0.0758	0.0687849	0.0834664	0.00374311	0.658188	0.663835	0.657439	0.73954	NA	NA	NA	0.813411	0.967999
300	-0.5	mid	TRUE	FALSE	TRUE	5000	ICC_A1	0.2874	0.275023	0.300103	0.00640002	0.682965	0.685536	0.682244	0.739405	NA	NA	NA	0.836138	0.975651
300	-0.5	mid	TRUE	FALSE	TRUE	5000	Kripp_Alpha_Ord	0	0	0.000767702	0	0.682965	0.685536	0.682244	0.739405	NA	NA	NA	0.836138	0.975651
300	-0.5	mid	TRUE	FALSE	TRUE	5000	QWK	0.2786	0.266347	0.291193	0.00634006	0.682965	0.685536	0.682244	0.739405	NA	NA	NA	0.836138	0.975651
300	-0.5	mid	TRUE	TRUE	FALSE	5000	ICC_A1	0.0018	0.000947294	0.00341764	0.00059946	0.615222	0.617346	0.614434	0.748106	NA	NA	NA	0.885856	0.994367
300	-0.5	mid	TRUE	TRUE	FALSE	5000	Kripp_Alpha_Ord	0	0	0.000767702	0	0.615222	0.617346	0.614434	0.748106	NA	NA	NA	0.885856	0.994367
300	-0.5	mid	TRUE	TRUE	FALSE	5000	QWK	0.0018	0.000947294	0.00341764	0.00059946	0.615222	0.617346	0.614434	0.748106	NA	NA	NA	0.885856	0.994367
300	-0.5	mid	TRUE	TRUE	TRUE	5000	ICC_A1	0.0084	0.00622065	0.0113342	0.00129069	0.629974	0.634229	0.629198	0.748211	NA	NA	NA	0.898171	0.995918
300	-0.5	mid	TRUE	TRUE	TRUE	5000	Kripp_Alpha_Ord	0	0	0.000767702	0	0.629974	0.634229	0.629198	0.748211	NA	NA	NA	0.898171	0.995918
300	-0.5	mid	TRUE	TRUE	TRUE	5000	QWK	0.0078	0.00571126	0.0106445	0.00124412	0.629974	0.634229	0.629198	0.748211	NA	NA	NA	0.898171	0.995918
300	-0.5	high	FALSE	FALSE	FALSE	5000	ICC_A1	0	0	0.000767702	0	0.533808	0.518262	0.532983	0.739982	NA	NA	NA	0.706603	0.875682
300	-0.5	high	FALSE	FALSE	FALSE	5000	Kripp_Alpha_Ord	0	0	0.000767702	0	0.533808	0.518262	0.532983	0.739982	NA	NA	NA	0.706603	0.875682
300	-0.5	high	FALSE	FALSE	FALSE	5000	QWK	0	0	0.000767702	0	0.533808	0.518262	0.532983	0.739982	NA	NA	NA	0.706603	0.875682
300	-0.5	high	FALSE	FALSE	TRUE	5000	ICC_A1	0	0	0.000767702	0	0.55165	0.54596	0.55083	0.738694	NA	NA	NA	0.717599	0.884387
300	-0.5	high	FALSE	FALSE	TRUE	5000	Kripp_Alpha_Ord	0	0	0.000767702	0	0.55165	0.54596	0.55083	0.738694	NA	NA	NA	0.717599	0.884387
300	-0.5	high	FALSE	FALSE	TRUE	5000	QWK	0	0	0.000767702	0	0.55165	0.54596	0.55083	0.738694	NA	NA	NA	0.717599	0.884387
300	-0.5	high	FALSE	TRUE	FALSE	5000	ICC_A1	0	0	0.000767702	0	0.46634	0.441254	0.465516	0.748404	NA	NA	NA	0.725182	0.925641
300	-0.5	high	FALSE	TRUE	FALSE	5000	Kripp_Alpha_Ord	0	0	0.000767702	0	0.46634	0.441254	0.465516	0.748404	NA	NA	NA	0.725182	0.925641
300	-0.5	high	FALSE	TRUE	FALSE	5000	QWK	0	0	0.000767702	0	0.46634	0.441254	0.465516	0.748404	NA	NA	NA	0.725182	0.925641
300	-0.5	high	FALSE	TRUE	TRUE	5000	ICC_A1	0	0	0.000767702	0	0.479877	0.466293	0.479051	0.748342	NA	NA	NA	0.735485	0.930797
300	-0.5	high	FALSE	TRUE	TRUE	5000	Kripp_Alpha_Ord	0	0	0.000767702	0	0.479877	0.466293	0.479051	0.748342	NA	NA	NA	0.735485	0.930797
300	-0.5	high	FALSE	TRUE	TRUE	5000	QWK	0	0	0.000767702	0	0.479877	0.466293	0.479051	0.748342	NA	NA	NA	0.735485	0.930797
300	-0.5	high	TRUE	FALSE	FALSE	5000	ICC_A1	0	0	0.000767702	0	0.54572	0.540398	0.544898	0.738072	NA	NA	NA	0.738321	0.91817
300	-0.5	high	TRUE	FALSE	FALSE	5000	Kripp_Alpha_Ord	0	0	0.000767702	0	0.54572	0.540398	0.544898	0.738072	NA	NA	NA	0.738321	0.91817
300	-0.5	high	TRUE	FALSE	FALSE	5000	QWK	0	0	0.000767702	0	0.54572	0.540398	0.544898	0.738072	NA	NA	NA	0.738321	0.91817
300	-0.5	high	TRUE	FALSE	TRUE	5000	ICC_A1	0.0002	3.53058e-05	0.00113209	0.00019998	0.563393	0.561082	0.562577	0.739272	NA	NA	NA	0.750121	0.926069
300	-0.5	high	TRUE	FALSE	TRUE	5000	Kripp_Alpha_Ord	0	0	0.000767702	0	0.563393	0.561082	0.562577	0.739272	NA	NA	NA	0.750121	0.926069
300	-0.5	high	TRUE	FALSE	TRUE	5000	QWK	0.0002	3.53058e-05	0.00113209	0.00019998	0.563393	0.561082	0.562577	0.739272	NA	NA	NA	0.750121	0.926069
300	-0.5	high	TRUE	TRUE	FALSE	5000	ICC_A1	0	0	0.000767702	0	0.487812	0.470048	0.486984	0.748116	NA	NA	NA	0.797257	0.963155
300	-0.5	high	TRUE	TRUE	FALSE	5000	Kripp_Alpha_Ord	0	0	0.000767702	0	0.487812	0.470048	0.486984	0.748116	NA	NA	NA	0.797257	0.963155
300	-0.5	high	TRUE	TRUE	FALSE	5000	QWK	0	0	0.000767702	0	0.487812	0.470048	0.486984	0.748116	NA	NA	NA	0.797257	0.963155
300	-0.5	high	TRUE	TRUE	TRUE	5000	ICC_A1	0	0	0.000767702	0	0.497475	0.483989	0.496647	0.747955	NA	NA	NA	0.804567	0.966247
300	-0.5	high	TRUE	TRUE	TRUE	5000	Kripp_Alpha_Ord	0	0	0.000767702	0	0.497475	0.483989	0.496647	0.747955	NA	NA	NA	0.804567	0.966247
300	-0.5	high	TRUE	TRUE	TRUE	5000	QWK	0	0	0.000767702	0	0.497475	0.483989	0.496647	0.747955	NA	NA	NA	0.804567	0.966247
300	0	low	FALSE	FALSE	FALSE	5000	ICC_A1	0.9976	0.995809	0.998627	0.000691988	0.773275	0.774008	0.772691	0.739278	NA	NA	NA	0.866076	0.977692
300	0	low	FALSE	FALSE	FALSE	5000	Kripp_Alpha_Ord	0.1472	0.13765	0.157291	0.00501063	0.773275	0.774008	0.772691	0.739278	NA	NA	NA	0.866076	0.977692
300	0	low	FALSE	FALSE	FALSE	5000	QWK	0.9882	0.98481	0.990841	0.00152714	0.773275	0.774008	0.772691	0.739278	NA	NA	NA	0.866076	0.977692
300	0	low	FALSE	FALSE	TRUE	5000	ICC_A1	0.9766	0.97203	0.980439	0.00213787	0.756173	0.756068	0.755559	0.739067	NA	NA	NA	0.852533	0.971907
300	0	low	FALSE	FALSE	TRUE	5000	Kripp_Alpha_Ord	0.04	0.0349121	0.0457941	0.00277128	0.756173	0.756068	0.755559	0.739067	NA	NA	NA	0.852533	0.971907
300	0	low	FALSE	FALSE	TRUE	5000	QWK	0.9744	0.969645	0.978427	0.00223359	0.756173	0.756068	0.755559	0.739067	NA	NA	NA	0.852533	0.971907
300	0	low	FALSE	TRUE	FALSE	5000	ICC_A1	0.9672	0.961893	0.971789	0.00251889	0.749045	0.745593	0.748419	0.74807	NA	NA	NA	0.923039	0.996939
300	0	low	FALSE	TRUE	FALSE	5000	Kripp_Alpha_Ord	0.015	0.0119839	0.0187608	0.00171901	0.749045	0.745593	0.748419	0.74807	NA	NA	NA	0.923039	0.996939
300	0	low	FALSE	TRUE	FALSE	5000	QWK	0.9646	0.959111	0.969376	0.00261331	0.749045	0.745593	0.748419	0.74807	NA	NA	NA	0.923039	0.996939
300	0	low	FALSE	TRUE	TRUE	5000	ICC_A1	0.9006	0.891997	0.908588	0.0042313	0.734392	0.729384	0.733742	0.748232	NA	NA	NA	0.91195	0.995551
300	0	low	FALSE	TRUE	TRUE	5000	Kripp_Alpha_Ord	0.0032	0.00197073	0.00519206	0.000798719	0.734392	0.729384	0.733742	0.748232	NA	NA	NA	0.91195	0.995551
300	0	low	FALSE	TRUE	TRUE	5000	QWK	0.897	0.888268	0.905123	0.00429863	0.734392	0.729384	0.733742	0.748232	NA	NA	NA	0.91195	0.995551
300	0	low	TRUE	FALSE	FALSE	5000	ICC_A1	0.9598	0.953993	0.964901	0.00277791	0.743733	0.743346	0.743098	0.739448	NA	NA	NA	0.890511	0.991591
300	0	low	TRUE	FALSE	FALSE	5000	Kripp_Alpha_Ord	0.005	0.0033891	0.00737092	0.000997497	0.743733	0.743346	0.743098	0.739448	NA	NA	NA	0.890511	0.991591
300	0	low	TRUE	FALSE	FALSE	5000	QWK	0.9566	0.950593	0.961906	0.00288154	0.743733	0.743346	0.743098	0.739448	NA	NA	NA	0.890511	0.991591
300	0	low	TRUE	FALSE	TRUE	5000	ICC_A1	0.8812	0.871938	0.889877	0.00457573	0.730994	0.731485	0.73034	0.739157	NA	NA	NA	0.878956	0.988961
300	0	low	TRUE	FALSE	TRUE	5000	Kripp_Alpha_Ord	0.0006	0.000204075	0.00176271	0.000346306	0.730994	0.731485	0.73034	0.739157	NA	NA	NA	0.878956	0.988961
300	0	low	TRUE	FALSE	TRUE	5000	QWK	0.8762	0.866781	0.885041	0.00465776	0.730994	0.731485	0.73034	0.739157	NA	NA	NA	0.878956	0.988961
300	0	low	TRUE	TRUE	FALSE	5000	ICC_A1	0.1938	0.183081	0.20499	0.00559002	0.67538	0.688175	0.67465	0.748122	NA	NA	NA	0.934373	0.999485
300	0	low	TRUE	TRUE	FALSE	5000	Kripp_Alpha_Ord	0	0	0.000767702	0	0.67538	0.688175	0.67465	0.748122	NA	NA	NA	0.934373	0.999485
300	0	low	TRUE	TRUE	FALSE	5000	QWK	0.1846	0.17409	0.195595	0.00548676	0.67538	0.688175	0.67465	0.748122	NA	NA	NA	0.934373	0.999485
300	0	low	TRUE	TRUE	TRUE	5000	ICC_A1	0.139	0.129688	0.148866	0.00489242	0.668968	0.680753	0.668231	0.748481	NA	NA	NA	0.929095	0.999154
300	0	low	TRUE	TRUE	TRUE	5000	Kripp_Alpha_Ord	0	0	0.000767702	0	0.668968	0.680753	0.668231	0.748481	NA	NA	NA	0.929095	0.999154
300	0	low	TRUE	TRUE	TRUE	5000	QWK	0.1322	0.123093	0.141871	0.00479006	0.668968	0.680753	0.668231	0.748481	NA	NA	NA	0.929095	0.999154
300	0	mid	FALSE	FALSE	FALSE	5000	ICC_A1	0.9116	0.903412	0.919156	0.00401461	0.739609	0.740901	0.738968	0.738455	NA	NA	NA	0.840066	0.966449
300	0	mid	FALSE	FALSE	FALSE	5000	Kripp_Alpha_Ord	0.01	0.00759377	0.0131586	0.00140712	0.739609	0.740901	0.738968	0.738455	NA	NA	NA	0.840066	0.966449
300	0	mid	FALSE	FALSE	FALSE	5000	QWK	0.9072	0.898842	0.914933	0.00410337	0.739609	0.740901	0.738968	0.738455	NA	NA	NA	0.840066	0.966449
300	0	mid	FALSE	FALSE	TRUE	5000	ICC_A1	0.8024	0.791133	0.813203	0.00563124	0.724716	0.725058	0.724053	0.739441	NA	NA	NA	0.828293	0.961032
300	0	mid	FALSE	FALSE	TRUE	5000	Kripp_Alpha_Ord	0.002	0.00108675	0.00367788	0.000631823	0.724716	0.725058	0.724053	0.739441	NA	NA	NA	0.828293	0.961032
300	0	mid	FALSE	FALSE	TRUE	5000	QWK	0.7958	0.784401	0.806745	0.00570092	0.724716	0.725058	0.724053	0.739441	NA	NA	NA	0.828293	0.961032
300	0	mid	FALSE	TRUE	FALSE	5000	ICC_A1	0.5886	0.574897	0.602167	0.00695917	0.705658	0.701108	0.704967	0.748697	NA	NA	NA	0.891439	0.992108
300	0	mid	FALSE	TRUE	FALSE	5000	Kripp_Alpha_Ord	0	0	0.000767702	0	0.705658	0.701108	0.704967	0.748697	NA	NA	NA	0.891439	0.992108
300	0	mid	FALSE	TRUE	FALSE	5000	QWK	0.5788	0.565059	0.59242	0.0069827	0.705658	0.701108	0.704967	0.748697	NA	NA	NA	0.891439	0.992108
300	0	mid	FALSE	TRUE	TRUE	5000	ICC_A1	0.4172	0.403601	0.430926	0.00697344	0.692835	0.686639	0.692127	0.748277	NA	NA	NA	0.882004	0.990263
300	0	mid	FALSE	TRUE	TRUE	5000	Kripp_Alpha_Ord	0	0	0.000767702	0	0.692835	0.686639	0.692127	0.748277	NA	NA	NA	0.882004	0.990263
300	0	mid	FALSE	TRUE	TRUE	5000	QWK	0.4072	0.393658	0.420884	0.00694821	0.692835	0.686639	0.692127	0.748277	NA	NA	NA	0.882004	0.990263
300	0	mid	TRUE	FALSE	FALSE	5000	ICC_A1	0.759	0.746949	0.770653	0.00604845	0.719002	0.718025	0.718329	0.739256	NA	NA	NA	0.868041	0.985955
300	0	mid	TRUE	FALSE	FALSE	5000	Kripp_Alpha_Ord	0	0	0.000767702	0	0.719002	0.718025	0.718329	0.739256	NA	NA	NA	0.868041	0.985955
300	0	mid	TRUE	FALSE	FALSE	5000	QWK	0.7542	0.742074	0.765936	0.00608905	0.719002	0.718025	0.718329	0.739256	NA	NA	NA	0.868041	0.985955
300	0	mid	TRUE	FALSE	TRUE	5000	ICC_A1	0.6146	0.601027	0.627997	0.00688283	0.70695	0.706701	0.706261	0.739146	NA	NA	NA	0.857285	0.982754
300	0	mid	TRUE	FALSE	TRUE	5000	Kripp_Alpha_Ord	0	0	0.000767702	0	0.70695	0.706701	0.706261	0.739146	NA	NA	NA	0.857285	0.982754
300	0	mid	TRUE	FALSE	TRUE	5000	QWK	0.6036	0.589967	0.617074	0.00691762	0.70695	0.706701	0.706261	0.739146	NA	NA	NA	0.857285	0.982754
300	0	mid	TRUE	TRUE	FALSE	5000	ICC_A1	0.0498	0.0441085	0.0561828	0.00307636	0.652164	0.659109	0.651409	0.748976	NA	NA	NA	0.915716	0.998013
300	0	mid	TRUE	TRUE	FALSE	5000	Kripp_Alpha_Ord	0	0	0.000767702	0	0.652164	0.659109	0.651409	0.748976	NA	NA	NA	0.915716	0.998013
300	0	mid	TRUE	TRUE	FALSE	5000	QWK	0.0464	0.0409096	0.0525869	0.0029748	0.652164	0.659109	0.651409	0.748976	NA	NA	NA	0.915716	0.998013
300	0	mid	TRUE	TRUE	TRUE	5000	ICC_A1	0.031	0.0265444	0.0361757	0.00245108	0.644652	0.650275	0.64389	0.748071	NA	NA	NA	0.910308	0.997439
300	0	mid	TRUE	TRUE	TRUE	5000	Kripp_Alpha_Ord	0	0	0.000767702	0	0.644652	0.650275	0.64389	0.748071	NA	NA	NA	0.910308	0.997439
300	0	mid	TRUE	TRUE	TRUE	5000	QWK	0.0288	0.0245137	0.0338097	0.00236519	0.644652	0.650275	0.64389	0.748071	NA	NA	NA	0.910308	0.997439
300	0	high	FALSE	FALSE	FALSE	5000	ICC_A1	0.0008	0.000311147	0.00205533	0.00039984	0.576372	0.579756	0.575562	0.738888	NA	NA	NA	0.731857	0.896507
300	0	high	FALSE	FALSE	FALSE	5000	Kripp_Alpha_Ord	0	0	0.000767702	0	0.576372	0.579756	0.575562	0.738888	NA	NA	NA	0.731857	0.896507
300	0	high	FALSE	FALSE	FALSE	5000	QWK	0.0008	0.000311147	0.00205533	0.00039984	0.576372	0.579756	0.575562	0.738888	NA	NA	NA	0.731857	0.896507
300	0	high	FALSE	FALSE	TRUE	5000	ICC_A1	0.0004	0.000109701	0.00145739	0.000282786	0.566687	0.568652	0.565872	0.738974	NA	NA	NA	0.725985	0.891626
300	0	high	FALSE	FALSE	TRUE	5000	Kripp_Alpha_Ord	0	0	0.000767702	0	0.566687	0.568652	0.565872	0.738974	NA	NA	NA	0.725985	0.891626
300	0	high	FALSE	FALSE	TRUE	5000	QWK	0.0004	0.000109701	0.00145739	0.000282786	0.566687	0.568652	0.565872	0.738974	NA	NA	NA	0.725985	0.891626
300	0	high	FALSE	TRUE	FALSE	5000	ICC_A1	0	0	0.000767702	0	0.496663	0.493686	0.495835	0.747572	NA	NA	NA	0.748966	0.937481
300	0	high	FALSE	TRUE	FALSE	5000	Kripp_Alpha_Ord	0	0	0.000767702	0	0.496663	0.493686	0.495835	0.747572	NA	NA	NA	0.748966	0.937481
300	0	high	FALSE	TRUE	FALSE	5000	QWK	0	0	0.000767702	0	0.496663	0.493686	0.495835	0.747572	NA	NA	NA	0.748966	0.937481
300	0	high	FALSE	TRUE	TRUE	5000	ICC_A1	0	0	0.000767702	0	0.49125	0.486287	0.490422	0.747913	NA	NA	NA	0.744571	0.935285
300	0	high	FALSE	TRUE	TRUE	5000	Kripp_Alpha_Ord	0	0	0.000767702	0	0.49125	0.486287	0.490422	0.747913	NA	NA	NA	0.744571	0.935285
300	0	high	FALSE	TRUE	TRUE	5000	QWK	0	0	0.000767702	0	0.49125	0.486287	0.490422	0.747913	NA	NA	NA	0.744571	0.935285
300	0	high	TRUE	FALSE	FALSE	5000	ICC_A1	0.001	0.000427213	0.00233895	0.00044699	0.586325	0.586366	0.58552	0.740048	NA	NA	NA	0.764997	0.936937
300	0	high	TRUE	FALSE	FALSE	5000	Kripp_Alpha_Ord	0	0	0.000767702	0	0.586325	0.586366	0.58552	0.740048	NA	NA	NA	0.764997	0.936937
300	0	high	TRUE	FALSE	FALSE	5000	QWK	0.001	0.000427213	0.00233895	0.00044699	0.586325	0.586366	0.58552	0.740048	NA	NA	NA	0.764997	0.936937
300	0	high	TRUE	FALSE	TRUE	5000	ICC_A1	0	0	0.000767702	0	0.578634	0.578226	0.577825	0.738397	NA	NA	NA	0.760585	0.93343
300	0	high	TRUE	FALSE	TRUE	5000	Kripp_Alpha_Ord	0	0	0.000767702	0	0.578634	0.578226	0.577825	0.738397	NA	NA	NA	0.760585	0.93343
300	0	high	TRUE	FALSE	TRUE	5000	QWK	0	0	0.000767702	0	0.578634	0.578226	0.577825	0.738397	NA	NA	NA	0.760585	0.93343
300	0	high	TRUE	TRUE	FALSE	5000	ICC_A1	0	0	0.000767702	0	0.512157	0.502694	0.511329	0.748307	NA	NA	NA	0.815874	0.970741
300	0	high	TRUE	TRUE	FALSE	5000	Kripp_Alpha_Ord	0	0	0.000767702	0	0.512157	0.502694	0.511329	0.748307	NA	NA	NA	0.815874	0.970741
300	0	high	TRUE	TRUE	FALSE	5000	QWK	0	0	0.000767702	0	0.512157	0.502694	0.511329	0.748307	NA	NA	NA	0.815874	0.970741
300	0	high	TRUE	TRUE	TRUE	5000	ICC_A1	0	0	0.000767702	0	0.507376	0.49716	0.506548	0.747898	NA	NA	NA	0.812222	0.969278
300	0	high	TRUE	TRUE	TRUE	5000	Kripp_Alpha_Ord	0	0	0.000767702	0	0.507376	0.49716	0.506548	0.747898	NA	NA	NA	0.812222	0.969278
300	0	high	TRUE	TRUE	TRUE	5000	QWK	0	0	0.000767702	0	0.507376	0.49716	0.506548	0.747898	NA	NA	NA	0.812222	0.969278
300	0.5	low	FALSE	FALSE	FALSE	5000	ICC_A1	0.2798	0.26753	0.292408	0.00634842	0.682057	0.669547	0.681336	0.739851	NA	NA	NA	0.793429	0.946141
300	0.5	low	FALSE	FALSE	FALSE	5000	Kripp_Alpha_Ord	0	0	0.000767702	0	0.682057	0.669547	0.681336	0.739851	NA	NA	NA	0.793429	0.946141
300	0.5	low	FALSE	FALSE	FALSE	5000	QWK	0.2718	0.259647	0.284303	0.00629166	0.682057	0.669547	0.681336	0.739851	NA	NA	NA	0.793429	0.946141
300	0.5	low	FALSE	FALSE	TRUE	5000	ICC_A1	0.007	0.00503764	0.00971932	0.00117907	0.621805	0.595791	0.621023	0.739454	NA	NA	NA	0.74786	0.921161
300	0.5	low	FALSE	FALSE	TRUE	5000	Kripp_Alpha_Ord	0	0	0.000767702	0	0.621805	0.595791	0.621023	0.739454	NA	NA	NA	0.74786	0.921161
300	0.5	low	FALSE	FALSE	TRUE	5000	QWK	0.007	0.00503764	0.00971932	0.00117907	0.621805	0.595791	0.621023	0.739454	NA	NA	NA	0.74786	0.921161
300	0.5	low	FALSE	TRUE	FALSE	5000	ICC_A1	0.1898	0.17917	0.200906	0.00554574	0.674126	0.654108	0.673395	0.74769	NA	NA	NA	0.863178	0.988691
300	0.5	low	FALSE	TRUE	FALSE	5000	Kripp_Alpha_Ord	0	0	0.000767702	0	0.674126	0.654108	0.673395	0.74769	NA	NA	NA	0.863178	0.988691
300	0.5	low	FALSE	TRUE	FALSE	5000	QWK	0.1828	0.172332	0.193755	0.00546597	0.674126	0.654108	0.673395	0.74769	NA	NA	NA	0.863178	0.988691
300	0.5	low	FALSE	TRUE	TRUE	5000	ICC_A1	0.0056	0.00387738	0.00808172	0.00105533	0.624295	0.589323	0.623515	0.747813	NA	NA	NA	0.820643	0.980299
300	0.5	low	FALSE	TRUE	TRUE	5000	Kripp_Alpha_Ord	0	0	0.000767702	0	0.624295	0.589323	0.623515	0.747813	NA	NA	NA	0.820643	0.980299
300	0.5	low	FALSE	TRUE	TRUE	5000	QWK	0.0052	0.00355117	0.00760855	0.00101715	0.624295	0.589323	0.623515	0.747813	NA	NA	NA	0.820643	0.980299
300	0.5	low	TRUE	FALSE	FALSE	5000	ICC_A1	0.2224	0.211089	0.234137	0.00588113	0.678088	0.687323	0.677361	0.740206	NA	NA	NA	0.828141	0.976117
300	0.5	low	TRUE	FALSE	FALSE	5000	Kripp_Alpha_Ord	0	0	0.000767702	0	0.678088	0.687323	0.677361	0.740206	NA	NA	NA	0.828141	0.976117
300	0.5	low	TRUE	FALSE	FALSE	5000	QWK	0.2126	0.201482	0.224159	0.00578621	0.678088	0.687323	0.677361	0.740206	NA	NA	NA	0.828141	0.976117
300	0.5	low	TRUE	FALSE	TRUE	5000	ICC_A1	0.0098	0.00742108	0.0129316	0.00139312	0.632749	0.643246	0.631976	0.740033	NA	NA	NA	0.787079	0.961468
300	0.5	low	TRUE	FALSE	TRUE	5000	Kripp_Alpha_Ord	0	0	0.000767702	0	0.632749	0.643246	0.631976	0.740033	NA	NA	NA	0.787079	0.961468
300	0.5	low	TRUE	FALSE	TRUE	5000	QWK	0.0092	0.00690474	0.0122488	0.00135021	0.632749	0.643246	0.631976	0.740033	NA	NA	NA	0.787079	0.961468
300	0.5	low	TRUE	TRUE	FALSE	5000	ICC_A1	0.0126	0.00986111	0.0160872	0.00157742	0.637318	0.647356	0.636548	0.748596	NA	NA	NA	0.902988	0.997287
300	0.5	low	TRUE	TRUE	FALSE	5000	Kripp_Alpha_Ord	0	0	0.000767702	0	0.637318	0.647356	0.636548	0.748596	NA	NA	NA	0.902988	0.997287
300	0.5	low	TRUE	TRUE	FALSE	5000	QWK	0.0108	0.00828719	0.0140639	0.00146174	0.637318	0.647356	0.636548	0.748596	NA	NA	NA	0.902988	0.997287
300	0.5	low	TRUE	TRUE	TRUE	5000	ICC_A1	0.0002	3.53058e-05	0.00113209	0.00019998	0.609303	0.613294	0.608511	0.747948	NA	NA	NA	0.878645	0.994675
300	0.5	low	TRUE	TRUE	TRUE	5000	Kripp_Alpha_Ord	0	0	0.000767702	0	0.609303	0.613294	0.608511	0.747948	NA	NA	NA	0.878645	0.994675
300	0.5	low	TRUE	TRUE	TRUE	5000	QWK	0.0002	3.53058e-05	0.00113209	0.00019998	0.609303	0.613294	0.608511	0.747948	NA	NA	NA	0.878645	0.994675
300	0.5	mid	FALSE	FALSE	FALSE	5000	ICC_A1	0.0978	0.0898727	0.106345	0.00420084	0.65853	0.644466	0.657783	0.738972	NA	NA	NA	0.779064	0.935091
300	0.5	mid	FALSE	FALSE	FALSE	5000	Kripp_Alpha_Ord	0	0	0.000767702	0	0.65853	0.644466	0.657783	0.738972	NA	NA	NA	0.779064	0.935091
300	0.5	mid	FALSE	FALSE	FALSE	5000	QWK	0.092	0.0842989	0.100328	0.00408744	0.65853	0.644466	0.657783	0.738972	NA	NA	NA	0.779064	0.935091
300	0.5	mid	FALSE	FALSE	TRUE	5000	ICC_A1	0.002	0.00108675	0.00367788	0.000631823	0.602776	0.575493	0.60198	0.738747	NA	NA	NA	0.739048	0.910653
300	0.5	mid	FALSE	FALSE	TRUE	5000	Kripp_Alpha_Ord	0	0	0.000767702	0	0.602776	0.575493	0.60198	0.738747	NA	NA	NA	0.739048	0.910653
300	0.5	mid	FALSE	FALSE	TRUE	5000	QWK	0.0016	0.000810975	0.00315427	0.000565233	0.602776	0.575493	0.60198	0.738747	NA	NA	NA	0.739048	0.910653
300	0.5	mid	FALSE	TRUE	FALSE	5000	ICC_A1	0.0284	0.0241453	0.0333788	0.00234919	0.639694	0.616792	0.638928	0.747775	NA	NA	NA	0.838797	0.980851
300	0.5	mid	FALSE	TRUE	FALSE	5000	Kripp_Alpha_Ord	0	0	0.000767702	0	0.639694	0.616792	0.638928	0.747775	NA	NA	NA	0.838797	0.980851
300	0.5	mid	FALSE	TRUE	FALSE	5000	QWK	0.0258	0.0217563	0.0305718	0.00224207	0.639694	0.616792	0.638928	0.747775	NA	NA	NA	0.838797	0.980851
300	0.5	mid	FALSE	TRUE	TRUE	5000	ICC_A1	0.001	0.000427213	0.00233895	0.00044699	0.594262	0.556378	0.59346	0.748802	NA	NA	NA	0.800539	0.970859
300	0.5	mid	FALSE	TRUE	TRUE	5000	Kripp_Alpha_Ord	0	0	0.000767702	0	0.594262	0.556378	0.59346	0.748802	NA	NA	NA	0.800539	0.970859
300	0.5	mid	FALSE	TRUE	TRUE	5000	QWK	0.001	0.000427213	0.00233895	0.00044699	0.594262	0.556378	0.59346	0.748802	NA	NA	NA	0.800539	0.970859
300	0.5	mid	TRUE	FALSE	FALSE	5000	ICC_A1	0.0774	0.0703132	0.0851357	0.00377913	0.657728	0.663339	0.656979	0.739025	NA	NA	NA	0.813565	0.967813
300	0.5	mid	TRUE	FALSE	FALSE	5000	Kripp_Alpha_Ord	0	0	0.000767702	0	0.657728	0.663339	0.656979	0.739025	NA	NA	NA	0.813565	0.967813
300	0.5	mid	TRUE	FALSE	FALSE	5000	QWK	0.0718	0.0649683	0.0792891	0.00365088	0.657728	0.663339	0.656979	0.739025	NA	NA	NA	0.813565	0.967813
300	0.5	mid	TRUE	FALSE	TRUE	5000	ICC_A1	0.0018	0.000947294	0.00341764	0.00059946	0.615367	0.621038	0.61458	0.73915	NA	NA	NA	0.777315	0.952647
300	0.5	mid	TRUE	FALSE	TRUE	5000	Kripp_Alpha_Ord	0	0	0.000767702	0	0.615367	0.621038	0.61458	0.73915	NA	NA	NA	0.777315	0.952647
300	0.5	mid	TRUE	FALSE	TRUE	5000	QWK	0.0018	0.000947294	0.00341764	0.00059946	0.615367	0.621038	0.61458	0.73915	NA	NA	NA	0.777315	0.952647
300	0.5	mid	TRUE	TRUE	FALSE	5000	ICC_A1	0.0012	0.000550083	0.00261578	0.000489604	0.615258	0.617365	0.61447	0.748284	NA	NA	NA	0.886006	0.994385
300	0.5	mid	TRUE	TRUE	FALSE	5000	Kripp_Alpha_Ord	0	0	0.000767702	0	0.615258	0.617365	0.61447	0.748284	NA	NA	NA	0.886006	0.994385
300	0.5	mid	TRUE	TRUE	FALSE	5000	QWK	0.001	0.000427213	0.00233895	0.00044699	0.615258	0.617365	0.61447	0.748284	NA	NA	NA	0.886006	0.994385
300	0.5	mid	TRUE	TRUE	TRUE	5000	ICC_A1	0.0006	0.000204075	0.00176271	0.000346306	0.588774	0.585173	0.587969	0.747968	NA	NA	NA	0.863665	0.990963
300	0.5	mid	TRUE	TRUE	TRUE	5000	Kripp_Alpha_Ord	0	0	0.000767702	0	0.588774	0.585173	0.587969	0.747968	NA	NA	NA	0.863665	0.990963
300	0.5	mid	TRUE	TRUE	TRUE	5000	QWK	0.0002	3.53058e-05	0.00113209	0.00019998	0.588774	0.585173	0.587969	0.747968	NA	NA	NA	0.863665	0.990963
300	0.5	high	FALSE	FALSE	FALSE	5000	ICC_A1	0	0	0.000767702	0	0.533531	0.517815	0.532706	0.739481	NA	NA	NA	0.706731	0.875716
300	0.5	high	FALSE	FALSE	FALSE	5000	Kripp_Alpha_Ord	0	0	0.000767702	0	0.533531	0.517815	0.532706	0.739481	NA	NA	NA	0.706731	0.875716
300	0.5	high	FALSE	FALSE	FALSE	5000	QWK	0	0	0.000767702	0	0.533531	0.517815	0.532706	0.739481	NA	NA	NA	0.706731	0.875716
300	0.5	high	FALSE	FALSE	TRUE	5000	ICC_A1	0	0	0.000767702	0	0.503575	0.474851	0.502746	0.738991	NA	NA	NA	0.689019	0.860797
300	0.5	high	FALSE	FALSE	TRUE	5000	Kripp_Alpha_Ord	0	0	0.000767702	0	0.503575	0.474851	0.502746	0.738991	NA	NA	NA	0.689019	0.860797
300	0.5	high	FALSE	FALSE	TRUE	5000	QWK	0	0	0.000767702	0	0.503575	0.474851	0.502746	0.738991	NA	NA	NA	0.689019	0.860797
300	0.5	high	FALSE	TRUE	FALSE	5000	ICC_A1	0	0	0.000767702	0	0.465977	0.440964	0.465153	0.748303	NA	NA	NA	0.724829	0.925604
300	0.5	high	FALSE	TRUE	FALSE	5000	Kripp_Alpha_Ord	0	0	0.000767702	0	0.465977	0.440964	0.465153	0.748303	NA	NA	NA	0.724829	0.925604
300	0.5	high	FALSE	TRUE	FALSE	5000	QWK	0	0	0.000767702	0	0.465977	0.440964	0.465153	0.748303	NA	NA	NA	0.724829	0.925604
300	0.5	high	FALSE	TRUE	TRUE	5000	ICC_A1	0	0	0.000767702	0	0.445876	0.40604	0.445058	0.748796	NA	NA	NA	0.708148	0.916969
300	0.5	high	FALSE	TRUE	TRUE	5000	Kripp_Alpha_Ord	0	0	0.000767702	0	0.445876	0.40604	0.445058	0.748796	NA	NA	NA	0.708148	0.916969
300	0.5	high	FALSE	TRUE	TRUE	5000	QWK	0	0	0.000767702	0	0.445876	0.40604	0.445058	0.748796	NA	NA	NA	0.708148	0.916969
300	0.5	high	TRUE	FALSE	FALSE	5000	ICC_A1	0	0	0.000767702	0	0.548351	0.543387	0.54753	0.738732	NA	NA	NA	0.739871	0.918843
300	0.5	high	TRUE	FALSE	FALSE	5000	Kripp_Alpha_Ord	0	0	0.000767702	0	0.548351	0.543387	0.54753	0.738732	NA	NA	NA	0.739871	0.918843
300	0.5	high	TRUE	FALSE	FALSE	5000	QWK	0	0	0.000767702	0	0.548351	0.543387	0.54753	0.738732	NA	NA	NA	0.739871	0.918843
300	0.5	high	TRUE	FALSE	TRUE	5000	ICC_A1	0	0	0.000767702	0	0.521385	0.511435	0.520557	0.739226	NA	NA	NA	0.721317	0.906099
300	0.5	high	TRUE	FALSE	TRUE	5000	Kripp_Alpha_Ord	0	0	0.000767702	0	0.521385	0.511435	0.520557	0.739226	NA	NA	NA	0.721317	0.906099
300	0.5	high	TRUE	FALSE	TRUE	5000	QWK	0	0	0.000767702	0	0.521385	0.511435	0.520557	0.739226	NA	NA	NA	0.721317	0.906099
300	0.5	high	TRUE	TRUE	FALSE	5000	ICC_A1	0	0	0.000767702	0	0.487855	0.470155	0.487028	0.748312	NA	NA	NA	0.79725	0.963171
300	0.5	high	TRUE	TRUE	FALSE	5000	Kripp_Alpha_Ord	0	0	0.000767702	0	0.487855	0.470155	0.487028	0.748312	NA	NA	NA	0.79725	0.963171
300	0.5	high	TRUE	TRUE	FALSE	5000	QWK	0	0	0.000767702	0	0.487855	0.470155	0.487028	0.748312	NA	NA	NA	0.79725	0.963171
300	0.5	high	TRUE	TRUE	TRUE	5000	ICC_A1	0	0	0.000767702	0	0.471137	0.447155	0.470312	0.748258	NA	NA	NA	0.783363	0.957902
300	0.5	high	TRUE	TRUE	TRUE	5000	Kripp_Alpha_Ord	0	0	0.000767702	0	0.471137	0.447155	0.470312	0.748258	NA	NA	NA	0.783363	0.957902
300	0.5	high	TRUE	TRUE	TRUE	5000	QWK	0	0	0.000767702	0	0.471137	0.447155	0.470312	0.748258	NA	NA	NA	0.783363	0.957902
1000	-0.5	low	FALSE	FALSE	FALSE	5000	ICC_A1	0.1448	0.135319	0.154827	0.0049766	0.6821	0.670256	0.681884	0.740058	NA	NA	NA	0.793221	0.946037
1000	-0.5	low	FALSE	FALSE	FALSE	5000	Kripp_Alpha_Ord	0	0	0.000767702	0	0.6821	0.670256	0.681884	0.740058	NA	NA	NA	0.793221	0.946037
1000	-0.5	low	FALSE	FALSE	FALSE	5000	QWK	0.142	0.1326	0.15195	0.00493631	0.6821	0.670256	0.681884	0.740058	NA	NA	NA	0.793221	0.946037
1000	-0.5	low	FALSE	FALSE	TRUE	5000	ICC_A1	0.8896	0.880613	0.897989	0.00443197	0.719745	0.715453	0.719543	0.740002	NA	NA	NA	0.82357	0.959344
1000	-0.5	low	FALSE	FALSE	TRUE	5000	Kripp_Alpha_Ord	0	0	0.000767702	0	0.719745	0.715453	0.719543	0.740002	NA	NA	NA	0.82357	0.959344
1000	-0.5	low	FALSE	FALSE	TRUE	5000	QWK	0.8876	0.878546	0.896059	0.00446691	0.719745	0.715453	0.719543	0.740002	NA	NA	NA	0.82357	0.959344
1000	-0.5	low	FALSE	TRUE	FALSE	5000	ICC_A1	0.052	0.0461825	0.0585053	0.00313994	0.674718	0.655417	0.674499	0.74916	NA	NA	NA	0.863322	0.988718
1000	-0.5	low	FALSE	TRUE	FALSE	5000	Kripp_Alpha_Ord	0	0	0.000767702	0	0.674718	0.655417	0.674499	0.74916	NA	NA	NA	0.863322	0.988718
1000	-0.5	low	FALSE	TRUE	FALSE	5000	QWK	0.0506	0.0448623	0.0570277	0.00309967	0.674718	0.655417	0.674499	0.74916	NA	NA	NA	0.863322	0.988718
1000	-0.5	low	FALSE	TRUE	TRUE	5000	ICC_A1	0.6236	0.610081	0.636929	0.00685161	0.704847	0.694265	0.704639	0.749166	NA	NA	NA	0.888237	0.99223
1000	-0.5	low	FALSE	TRUE	TRUE	5000	Kripp_Alpha_Ord	0	0	0.000767702	0	0.704847	0.694265	0.704639	0.749166	NA	NA	NA	0.888237	0.99223
1000	-0.5	low	FALSE	TRUE	TRUE	5000	QWK	0.6164	0.602837	0.629784	0.00687679	0.704847	0.694265	0.704639	0.749166	NA	NA	NA	0.888237	0.99223
1000	-0.5	low	TRUE	FALSE	FALSE	5000	ICC_A1	0.0704	0.063634	0.0778256	0.00361784	0.677513	0.687419	0.677295	0.740178	NA	NA	NA	0.827843	0.975748
1000	-0.5	low	TRUE	FALSE	FALSE	5000	Kripp_Alpha_Ord	0	0	0.000767702	0	0.677513	0.687419	0.677295	0.740178	NA	NA	NA	0.827843	0.975748
1000	-0.5	low	TRUE	FALSE	FALSE	5000	QWK	0.0692	0.062491	0.0765705	0.00358919	0.677513	0.687419	0.677295	0.740178	NA	NA	NA	0.827843	0.975748
1000	-0.5	low	TRUE	FALSE	TRUE	5000	ICC_A1	0.6284	0.614912	0.641691	0.00683394	0.704936	0.710371	0.704728	0.740372	NA	NA	NA	0.854192	0.982549
1000	-0.5	low	TRUE	FALSE	TRUE	5000	Kripp_Alpha_Ord	0	0	0.000767702	0	0.704936	0.710371	0.704728	0.740372	NA	NA	NA	0.854192	0.982549
1000	-0.5	low	TRUE	FALSE	TRUE	5000	QWK	0.6242	0.610685	0.637524	0.00684944	0.704936	0.710371	0.704728	0.740372	NA	NA	NA	0.854192	0.982549
1000	-0.5	low	TRUE	TRUE	FALSE	5000	ICC_A1	0	0	0.000767702	0	0.637694	0.648564	0.637463	0.748752	NA	NA	NA	0.902676	0.99728
1000	-0.5	low	TRUE	TRUE	FALSE	5000	Kripp_Alpha_Ord	0	0	0.000767702	0	0.637694	0.648564	0.637463	0.748752	NA	NA	NA	0.902676	0.99728
1000	-0.5	low	TRUE	TRUE	FALSE	5000	QWK	0	0	0.000767702	0	0.637694	0.648564	0.637463	0.748752	NA	NA	NA	0.902676	0.99728
1000	-0.5	low	TRUE	TRUE	TRUE	5000	ICC_A1	0.0014	0.000678333	0.00288722	0.00052878	0.653979	0.665588	0.653753	0.749251	NA	NA	NA	0.91631	0.998192
1000	-0.5	low	TRUE	TRUE	TRUE	5000	Kripp_Alpha_Ord	0	0	0.000767702	0	0.653979	0.665588	0.653753	0.749251	NA	NA	NA	0.91631	0.998192
1000	-0.5	low	TRUE	TRUE	TRUE	5000	QWK	0.0014	0.000678333	0.00288722	0.00052878	0.653979	0.665588	0.653753	0.749251	NA	NA	NA	0.91631	0.998192
1000	-0.5	mid	FALSE	FALSE	FALSE	5000	ICC_A1	0.0082	0.00605049	0.0111046	0.00127536	0.657828	0.644651	0.657603	0.739502	NA	NA	NA	0.778568	0.934954
1000	-0.5	mid	FALSE	FALSE	FALSE	5000	Kripp_Alpha_Ord	0	0	0.000767702	0	0.657828	0.644651	0.657603	0.739502	NA	NA	NA	0.778568	0.934954
1000	-0.5	mid	FALSE	FALSE	FALSE	5000	QWK	0.0082	0.00605049	0.0111046	0.00127536	0.657828	0.644651	0.657603	0.739502	NA	NA	NA	0.778568	0.934954
1000	-0.5	mid	FALSE	FALSE	TRUE	5000	ICC_A1	0.337	0.324028	0.350223	0.00668477	0.692419	0.687745	0.692206	0.740315	NA	NA	NA	0.80435	0.948125
1000	-0.5	mid	FALSE	FALSE	TRUE	5000	Kripp_Alpha_Ord	0	0	0.000767702	0	0.692419	0.687745	0.692206	0.740315	NA	NA	NA	0.80435	0.948125
1000	-0.5	mid	FALSE	FALSE	TRUE	5000	QWK	0.3312	0.318289	0.344371	0.00665592	0.692419	0.687745	0.692206	0.740315	NA	NA	NA	0.80435	0.948125
1000	-0.5	mid	FALSE	TRUE	FALSE	5000	ICC_A1	0	0	0.000767702	0	0.639644	0.617637	0.639414	0.749125	NA	NA	NA	0.838293	0.98083
1000	-0.5	mid	FALSE	TRUE	FALSE	5000	Kripp_Alpha_Ord	0	0	0.000767702	0	0.639644	0.617637	0.639414	0.749125	NA	NA	NA	0.838293	0.98083
1000	-0.5	mid	FALSE	TRUE	FALSE	5000	QWK	0	0	0.000767702	0	0.639644	0.617637	0.639414	0.749125	NA	NA	NA	0.838293	0.98083
1000	-0.5	mid	FALSE	TRUE	TRUE	5000	ICC_A1	0.0214	0.017741	0.0257939	0.00204656	0.666588	0.654132	0.666366	0.748994	NA	NA	NA	0.860559	0.985689
1000	-0.5	mid	FALSE	TRUE	TRUE	5000	Kripp_Alpha_Ord	0	0	0.000767702	0	0.666588	0.654132	0.666366	0.748994	NA	NA	NA	0.860559	0.985689
1000	-0.5	mid	FALSE	TRUE	TRUE	5000	QWK	0.0212	0.0175594	0.0255757	0.00203718	0.666588	0.654132	0.666366	0.748994	NA	NA	NA	0.860559	0.985689
1000	-0.5	mid	TRUE	FALSE	FALSE	5000	ICC_A1	0.0048	0.00322778	0.00713255	0.000977442	0.658183	0.664729	0.657958	0.740072	NA	NA	NA	0.813476	0.968022
1000	-0.5	mid	TRUE	FALSE	FALSE	5000	Kripp_Alpha_Ord	0	0	0.000767702	0	0.658183	0.664729	0.657958	0.740072	NA	NA	NA	0.813476	0.968022
1000	-0.5	mid	TRUE	FALSE	FALSE	5000	QWK	0.0046	0.00306725	0.00689339	0.000956958	0.658183	0.664729	0.657958	0.740072	NA	NA	NA	0.813476	0.968022
1000	-0.5	mid	TRUE	FALSE	TRUE	5000	ICC_A1	0.1542	0.144456	0.164475	0.0051073	0.683419	0.686844	0.683203	0.740323	NA	NA	NA	0.836369	0.975669
1000	-0.5	mid	TRUE	FALSE	TRUE	5000	Kripp_Alpha_Ord	0	0	0.000767702	0	0.683419	0.686844	0.683203	0.740323	NA	NA	NA	0.836369	0.975669
1000	-0.5	mid	TRUE	FALSE	TRUE	5000	QWK	0.151	0.141344	0.161192	0.00506358	0.683419	0.686844	0.683203	0.740323	NA	NA	NA	0.836369	0.975669
1000	-0.5	mid	TRUE	TRUE	FALSE	5000	ICC_A1	0	0	0.000767702	0	0.61512	0.618127	0.614883	0.749206	NA	NA	NA	0.885577	0.994312
1000	-0.5	mid	TRUE	TRUE	FALSE	5000	Kripp_Alpha_Ord	0	0	0.000767702	0	0.61512	0.618127	0.614883	0.749206	NA	NA	NA	0.885577	0.994312
1000	-0.5	mid	TRUE	TRUE	FALSE	5000	QWK	0	0	0.000767702	0	0.61512	0.618127	0.614883	0.749206	NA	NA	NA	0.885577	0.994312
1000	-0.5	mid	TRUE	TRUE	TRUE	5000	ICC_A1	0	0	0.000767702	0	0.630378	0.635028	0.630145	0.749002	NA	NA	NA	0.898278	0.995893
1000	-0.5	mid	TRUE	TRUE	TRUE	5000	Kripp_Alpha_Ord	0	0	0.000767702	0	0.630378	0.635028	0.630145	0.749002	NA	NA	NA	0.898278	0.995893
1000	-0.5	mid	TRUE	TRUE	TRUE	5000	QWK	0	0	0.000767702	0	0.630378	0.635028	0.630145	0.749002	NA	NA	NA	0.898278	0.995893
1000	-0.5	high	FALSE	FALSE	FALSE	5000	ICC_A1	0	0	0.000767702	0	0.533523	0.518977	0.533275	0.740247	NA	NA	NA	0.70641	0.875529
1000	-0.5	high	FALSE	FALSE	FALSE	5000	Kripp_Alpha_Ord	0	0	0.000767702	0	0.533523	0.518977	0.533275	0.740247	NA	NA	NA	0.70641	0.875529
1000	-0.5	high	FALSE	FALSE	FALSE	5000	QWK	0	0	0.000767702	0	0.533523	0.518977	0.533275	0.740247	NA	NA	NA	0.70641	0.875529
1000	-0.5	high	FALSE	FALSE	TRUE	5000	ICC_A1	0	0	0.000767702	0	0.551308	0.546307	0.551061	0.740106	NA	NA	NA	0.716827	0.884138
1000	-0.5	high	FALSE	FALSE	TRUE	5000	Kripp_Alpha_Ord	0	0	0.000767702	0	0.551308	0.546307	0.551061	0.740106	NA	NA	NA	0.716827	0.884138
1000	-0.5	high	FALSE	FALSE	TRUE	5000	QWK	0	0	0.000767702	0	0.551308	0.546307	0.551061	0.740106	NA	NA	NA	0.716827	0.884138
1000	-0.5	high	FALSE	TRUE	FALSE	5000	ICC_A1	0	0	0.000767702	0	0.467426	0.442954	0.467178	0.749023	NA	NA	NA	0.725172	0.925706
1000	-0.5	high	FALSE	TRUE	FALSE	5000	Kripp_Alpha_Ord	0	0	0.000767702	0	0.467426	0.442954	0.467178	0.749023	NA	NA	NA	0.725172	0.925706
1000	-0.5	high	FALSE	TRUE	FALSE	5000	QWK	0	0	0.000767702	0	0.467426	0.442954	0.467178	0.749023	NA	NA	NA	0.725172	0.925706
1000	-0.5	high	FALSE	TRUE	TRUE	5000	ICC_A1	0	0	0.000767702	0	0.479103	0.465923	0.478853	0.749194	NA	NA	NA	0.734932	0.930463
1000	-0.5	high	FALSE	TRUE	TRUE	5000	Kripp_Alpha_Ord	0	0	0.000767702	0	0.479103	0.465923	0.478853	0.749194	NA	NA	NA	0.734932	0.930463
1000	-0.5	high	FALSE	TRUE	TRUE	5000	QWK	0	0	0.000767702	0	0.479103	0.465923	0.478853	0.749194	NA	NA	NA	0.734932	0.930463
1000	-0.5	high	TRUE	FALSE	FALSE	5000	ICC_A1	0	0	0.000767702	0	0.548258	0.543837	0.54801	0.739947	NA	NA	NA	0.739574	0.918906
1000	-0.5	high	TRUE	FALSE	FALSE	5000	Kripp_Alpha_Ord	0	0	0.000767702	0	0.548258	0.543837	0.54801	0.739947	NA	NA	NA	0.739574	0.918906
1000	-0.5	high	TRUE	FALSE	FALSE	5000	QWK	0	0	0.000767702	0	0.548258	0.543837	0.54801	0.739947	NA	NA	NA	0.739574	0.918906
1000	-0.5	high	TRUE	FALSE	TRUE	5000	ICC_A1	0	0	0.000767702	0	0.563244	0.561648	0.562998	0.740143	NA	NA	NA	0.749938	0.926082
1000	-0.5	high	TRUE	FALSE	TRUE	5000	Kripp_Alpha_Ord	0	0	0.000767702	0	0.563244	0.561648	0.562998	0.740143	NA	NA	NA	0.749938	0.926082
1000	-0.5	high	TRUE	FALSE	TRUE	5000	QWK	0	0	0.000767702	0	0.563244	0.561648	0.562998	0.740143	NA	NA	NA	0.749938	0.926082
1000	-0.5	high	TRUE	TRUE	FALSE	5000	ICC_A1	0	0	0.000767702	0	0.487875	0.470634	0.487625	0.748746	NA	NA	NA	0.796543	0.963262
1000	-0.5	high	TRUE	TRUE	FALSE	5000	Kripp_Alpha_Ord	0	0	0.000767702	0	0.487875	0.470634	0.487625	0.748746	NA	NA	NA	0.796543	0.963262
1000	-0.5	high	TRUE	TRUE	FALSE	5000	QWK	0	0	0.000767702	0	0.487875	0.470634	0.487625	0.748746	NA	NA	NA	0.796543	0.963262
1000	-0.5	high	TRUE	TRUE	TRUE	5000	ICC_A1	0	0	0.000767702	0	0.498217	0.485353	0.497968	0.748878	NA	NA	NA	0.804853	0.966318
1000	-0.5	high	TRUE	TRUE	TRUE	5000	Kripp_Alpha_Ord	0	0	0.000767702	0	0.498217	0.485353	0.497968	0.748878	NA	NA	NA	0.804853	0.966318
1000	-0.5	high	TRUE	TRUE	TRUE	5000	QWK	0	0	0.000767702	0	0.498217	0.485353	0.497968	0.748878	NA	NA	NA	0.804853	0.966318
1000	0	low	FALSE	FALSE	FALSE	5000	ICC_A1	1	0.999232	1	0	0.77376	0.775247	0.773585	0.740174	NA	NA	NA	0.866212	0.977646
1000	0	low	FALSE	FALSE	FALSE	5000	Kripp_Alpha_Ord	0.0316	0.0270993	0.0368198	0.00247392	0.77376	0.775247	0.773585	0.740174	NA	NA	NA	0.866212	0.977646
1000	0	low	FALSE	FALSE	FALSE	5000	QWK	1	0.999232	1	0	0.77376	0.775247	0.773585	0.740174	NA	NA	NA	0.866212	0.977646
1000	0	low	FALSE	FALSE	TRUE	5000	ICC_A1	0.9996	0.998543	0.99989	0.000282786	0.756223	0.75697	0.756039	0.740037	NA	NA	NA	0.852232	0.971909
1000	0	low	FALSE	FALSE	TRUE	5000	Kripp_Alpha_Ord	0.0012	0.000550083	0.00261578	0.000489604	0.756223	0.75697	0.756039	0.740037	NA	NA	NA	0.852232	0.971909
1000	0	low	FALSE	FALSE	TRUE	5000	QWK	0.9996	0.998543	0.99989	0.000282786	0.756223	0.75697	0.756039	0.740037	NA	NA	NA	0.852232	0.971909
1000	0	low	FALSE	TRUE	FALSE	5000	ICC_A1	0.9994	0.998237	0.999796	0.000346306	0.748834	0.746131	0.748646	0.749033	NA	NA	NA	0.922712	0.996881
1000	0	low	FALSE	TRUE	FALSE	5000	Kripp_Alpha_Ord	0	0	0.000767702	0	0.748834	0.746131	0.748646	0.749033	NA	NA	NA	0.922712	0.996881
1000	0	low	FALSE	TRUE	FALSE	5000	QWK	0.9994	0.998237	0.999796	0.000346306	0.748834	0.746131	0.748646	0.749033	NA	NA	NA	0.922712	0.996881
1000	0	low	FALSE	TRUE	TRUE	5000	ICC_A1	0.9904	0.987296	0.992751	0.00137897	0.734904	0.730649	0.734709	0.749097	NA	NA	NA	0.912007	0.995547
1000	0	low	FALSE	TRUE	TRUE	5000	Kripp_Alpha_Ord	0	0	0.000767702	0	0.734904	0.730649	0.734709	0.749097	NA	NA	NA	0.912007	0.995547
1000	0	low	FALSE	TRUE	TRUE	5000	QWK	0.9902	0.987068	0.992579	0.00139312	0.734904	0.730649	0.734709	0.749097	NA	NA	NA	0.912007	0.995547
1000	0	low	TRUE	FALSE	FALSE	5000	ICC_A1	0.9982	0.996582	0.999053	0.00059946	0.74372	0.744247	0.74353	0.739607	NA	NA	NA	0.890456	0.991618
1000	0	low	TRUE	FALSE	FALSE	5000	Kripp_Alpha_Ord	0	0	0.000767702	0	0.74372	0.744247	0.74353	0.739607	NA	NA	NA	0.890456	0.991618
1000	0	low	TRUE	FALSE	FALSE	5000	QWK	0.9982	0.996582	0.999053	0.00059946	0.74372	0.744247	0.74353	0.739607	NA	NA	NA	0.890456	0.991618
1000	0	low	TRUE	FALSE	TRUE	5000	ICC_A1	0.9832	0.979249	0.986409	0.00181757	0.731314	0.732655	0.731117	0.739798	NA	NA	NA	0.878601	0.988925
1000	0	low	TRUE	FALSE	TRUE	5000	Kripp_Alpha_Ord	0	0	0.000767702	0	0.731314	0.732655	0.731117	0.739798	NA	NA	NA	0.878601	0.988925
1000	0	low	TRUE	FALSE	TRUE	5000	QWK	0.982	0.977928	0.985332	0.00188021	0.731314	0.732655	0.731117	0.739798	NA	NA	NA	0.878601	0.988925
1000	0	low	TRUE	TRUE	FALSE	5000	ICC_A1	0.0626	0.0562155	0.0696561	0.00342582	0.676823	0.690484	0.676604	0.749212	NA	NA	NA	0.934765	0.999454
1000	0	low	TRUE	TRUE	FALSE	5000	Kripp_Alpha_Ord	0	0	0.000767702	0	0.676823	0.690484	0.676604	0.749212	NA	NA	NA	0.934765	0.999454
1000	0	low	TRUE	TRUE	FALSE	5000	QWK	0.0598	0.0535594	0.0667165	0.00335333	0.676823	0.690484	0.676604	0.749212	NA	NA	NA	0.934765	0.999454
1000	0	low	TRUE	TRUE	TRUE	5000	ICC_A1	0.021	0.0173779	0.0253575	0.00202776	0.669312	0.681875	0.669091	0.749202	NA	NA	NA	0.929031	0.999123
1000	0	low	TRUE	TRUE	TRUE	5000	Kripp_Alpha_Ord	0	0	0.000767702	0	0.669312	0.681875	0.669091	0.749202	NA	NA	NA	0.929031	0.999123
1000	0	low	TRUE	TRUE	TRUE	5000	QWK	0.0202	0.016653	0.0244837	0.00198957	0.669312	0.681875	0.669091	0.749202	NA	NA	NA	0.929031	0.999123
1000	0	mid	FALSE	FALSE	FALSE	5000	ICC_A1	0.9934	0.990746	0.995296	0.00114511	0.74032	0.742434	0.740128	0.739915	NA	NA	NA	0.840167	0.966377
1000	0	mid	FALSE	FALSE	FALSE	5000	Kripp_Alpha_Ord	0	0	0.000767702	0	0.74032	0.742434	0.740128	0.739915	NA	NA	NA	0.840167	0.966377
1000	0	mid	FALSE	FALSE	FALSE	5000	QWK	0.993	0.990281	0.994962	0.00117907	0.74032	0.742434	0.740128	0.739915	NA	NA	NA	0.840167	0.966377
1000	0	mid	FALSE	FALSE	TRUE	5000	ICC_A1	0.9328	0.925523	0.939413	0.00354074	0.72492	0.725984	0.724721	0.740097	NA	NA	NA	0.82874	0.960663
1000	0	mid	FALSE	FALSE	TRUE	5000	Kripp_Alpha_Ord	0	0	0.000767702	0	0.72492	0.725984	0.724721	0.740097	NA	NA	NA	0.82874	0.960663
1000	0	mid	FALSE	FALSE	TRUE	5000	QWK	0.9316	0.924267	0.938271	0.00356991	0.72492	0.725984	0.724721	0.740097	NA	NA	NA	0.82874	0.960663
1000	0	mid	FALSE	TRUE	FALSE	5000	ICC_A1	0.6528	0.639491	0.665874	0.00673279	0.705983	0.702198	0.705775	0.74894	NA	NA	NA	0.891738	0.992098
1000	0	mid	FALSE	TRUE	FALSE	5000	Kripp_Alpha_Ord	0	0	0.000767702	0	0.705983	0.702198	0.705775	0.74894	NA	NA	NA	0.891738	0.992098
1000	0	mid	FALSE	TRUE	FALSE	5000	QWK	0.646	0.632637	0.659138	0.0067629	0.705983	0.702198	0.705775	0.74894	NA	NA	NA	0.891738	0.992098
1000	0	mid	FALSE	TRUE	TRUE	5000	ICC_A1	0.3568	0.343636	0.370184	0.00677486	0.693383	0.687941	0.69317	0.749171	NA	NA	NA	0.881699	0.990231
1000	0	mid	FALSE	TRUE	TRUE	5000	Kripp_Alpha_Ord	0	0	0.000767702	0	0.693383	0.687941	0.69317	0.749171	NA	NA	NA	0.881699	0.990231
1000	0	mid	FALSE	TRUE	TRUE	5000	QWK	0.3524	0.339276	0.36575	0.00675595	0.693383	0.687941	0.69317	0.749171	NA	NA	NA	0.881699	0.990231
1000	0	mid	TRUE	FALSE	FALSE	5000	ICC_A1	0.893	0.884128	0.901268	0.00437152	0.719251	0.719165	0.719049	0.739489	NA	NA	NA	0.867949	0.985904
1000	0	mid	TRUE	FALSE	FALSE	5000	Kripp_Alpha_Ord	0	0	0.000767702	0	0.719251	0.719165	0.719049	0.739489	NA	NA	NA	0.867949	0.985904
1000	0	mid	TRUE	FALSE	FALSE	5000	QWK	0.8904	0.88144	0.898761	0.00441787	0.719251	0.719165	0.719049	0.739489	NA	NA	NA	0.867949	0.985904
1000	0	mid	TRUE	FALSE	TRUE	5000	ICC_A1	0.6956	0.682699	0.7082	0.00650754	0.70782	0.708419	0.707613	0.740007	NA	NA	NA	0.857906	0.982754
1000	0	mid	TRUE	FALSE	TRUE	5000	Kripp_Alpha_Ord	0	0	0.000767702	0	0.70782	0.708419	0.707613	0.740007	NA	NA	NA	0.857906	0.982754
1000	0	mid	TRUE	FALSE	TRUE	5000	QWK	0.6922	0.679262	0.704843	0.00652777	0.70782	0.708419	0.707613	0.740007	NA	NA	NA	0.857906	0.982754
1000	0	mid	TRUE	TRUE	FALSE	5000	ICC_A1	0.0016	0.000810975	0.00315427	0.000565233	0.652109	0.659729	0.651882	0.748797	NA	NA	NA	0.915567	0.997971
1000	0	mid	TRUE	TRUE	FALSE	5000	Kripp_Alpha_Ord	0	0	0.000767702	0	0.652109	0.659729	0.651882	0.748797	NA	NA	NA	0.915567	0.997971
1000	0	mid	TRUE	TRUE	FALSE	5000	QWK	0.0016	0.000810975	0.00315427	0.000565233	0.652109	0.659729	0.651882	0.748797	NA	NA	NA	0.915567	0.997971
1000	0	mid	TRUE	TRUE	TRUE	5000	ICC_A1	0	0	0.000767702	0	0.645309	0.65184	0.64508	0.748996	NA	NA	NA	0.910089	0.997312
1000	0	mid	TRUE	TRUE	TRUE	5000	Kripp_Alpha_Ord	0	0	0.000767702	0	0.645309	0.65184	0.64508	0.748996	NA	NA	NA	0.910089	0.997312
1000	0	mid	TRUE	TRUE	TRUE	5000	QWK	0	0	0.000767702	0	0.645309	0.65184	0.64508	0.748996	NA	NA	NA	0.910089	0.997312
1000	0	high	FALSE	FALSE	FALSE	5000	ICC_A1	0	0	0.000767702	0	0.576439	0.580661	0.576195	0.740186	NA	NA	NA	0.731597	0.896209
1000	0	high	FALSE	FALSE	FALSE	5000	Kripp_Alpha_Ord	0	0	0.000767702	0	0.576439	0.580661	0.576195	0.740186	NA	NA	NA	0.731597	0.896209
1000	0	high	FALSE	FALSE	FALSE	5000	QWK	0	0	0.000767702	0	0.576439	0.580661	0.576195	0.740186	NA	NA	NA	0.731597	0.896209
1000	0	high	FALSE	FALSE	TRUE	5000	ICC_A1	0	0	0.000767702	0	0.568561	0.571033	0.568316	0.740448	NA	NA	NA	0.7272	0.892475
1000	0	high	FALSE	FALSE	TRUE	5000	Kripp_Alpha_Ord	0	0	0.000767702	0	0.568561	0.571033	0.568316	0.740448	NA	NA	NA	0.7272	0.892475
1000	0	high	FALSE	FALSE	TRUE	5000	QWK	0	0	0.000767702	0	0.568561	0.571033	0.568316	0.740448	NA	NA	NA	0.7272	0.892475
1000	0	high	FALSE	TRUE	FALSE	5000	ICC_A1	0	0	0.000767702	0	0.496351	0.493808	0.496101	0.749329	NA	NA	NA	0.7483	0.93723
1000	0	high	FALSE	TRUE	FALSE	5000	Kripp_Alpha_Ord	0	0	0.000767702	0	0.496351	0.493808	0.496101	0.749329	NA	NA	NA	0.7483	0.93723
1000	0	high	FALSE	TRUE	FALSE	5000	QWK	0	0	0.000767702	0	0.496351	0.493808	0.496101	0.749329	NA	NA	NA	0.7483	0.93723
1000	0	high	FALSE	TRUE	TRUE	5000	ICC_A1	0	0	0.000767702	0	0.491766	0.487363	0.491517	0.749347	NA	NA	NA	0.74476	0.93529
1000	0	high	FALSE	TRUE	TRUE	5000	Kripp_Alpha_Ord	0	0	0.000767702	0	0.491766	0.487363	0.491517	0.749347	NA	NA	NA	0.74476	0.93529
1000	0	high	FALSE	TRUE	TRUE	5000	QWK	0	0	0.000767702	0	0.491766	0.487363	0.491517	0.749347	NA	NA	NA	0.74476	0.93529
1000	0	high	TRUE	FALSE	FALSE	5000	ICC_A1	0	0	0.000767702	0	0.58585	0.586564	0.585608	0.739664	NA	NA	NA	0.765347	0.936351
1000	0	high	TRUE	FALSE	FALSE	5000	Kripp_Alpha_Ord	0	0	0.000767702	0	0.58585	0.586564	0.585608	0.739664	NA	NA	NA	0.765347	0.936351
1000	0	high	TRUE	FALSE	FALSE	5000	QWK	0	0	0.000767702	0	0.58585	0.586564	0.585608	0.739664	NA	NA	NA	0.765347	0.936351
1000	0	high	TRUE	FALSE	TRUE	5000	ICC_A1	0	0	0.000767702	0	0.578988	0.579359	0.578745	0.739864	NA	NA	NA	0.760391	0.93328
1000	0	high	TRUE	FALSE	TRUE	5000	Kripp_Alpha_Ord	0	0	0.000767702	0	0.578988	0.579359	0.578745	0.739864	NA	NA	NA	0.760391	0.93328
1000	0	high	TRUE	FALSE	TRUE	5000	QWK	0	0	0.000767702	0	0.578988	0.579359	0.578745	0.739864	NA	NA	NA	0.760391	0.93328
1000	0	high	TRUE	TRUE	FALSE	5000	ICC_A1	0	0	0.000767702	0	0.513163	0.504143	0.512914	0.749238	NA	NA	NA	0.815786	0.970661
1000	0	high	TRUE	TRUE	FALSE	5000	Kripp_Alpha_Ord	0	0	0.000767702	0	0.513163	0.504143	0.512914	0.749238	NA	NA	NA	0.815786	0.970661
1000	0	high	TRUE	TRUE	FALSE	5000	QWK	0	0	0.000767702	0	0.513163	0.504143	0.512914	0.749238	NA	NA	NA	0.815786	0.970661
1000	0	high	TRUE	TRUE	TRUE	5000	ICC_A1	0	0	0.000767702	0	0.508441	0.498809	0.508191	0.749234	NA	NA	NA	0.812536	0.969235
1000	0	high	TRUE	TRUE	TRUE	5000	Kripp_Alpha_Ord	0	0	0.000767702	0	0.508441	0.498809	0.508191	0.749234	NA	NA	NA	0.812536	0.969235
1000	0	high	TRUE	TRUE	TRUE	5000	QWK	0	0	0.000767702	0	0.508441	0.498809	0.508191	0.749234	NA	NA	NA	0.812536	0.969235
1000	0.5	low	FALSE	FALSE	FALSE	5000	ICC_A1	0.1526	0.142899	0.162834	0.00508553	0.682639	0.670932	0.682423	0.740272	NA	NA	NA	0.793534	0.94625
1000	0.5	low	FALSE	FALSE	FALSE	5000	Kripp_Alpha_Ord	0	0	0.000767702	0	0.682639	0.670932	0.682423	0.740272	NA	NA	NA	0.793534	0.94625
1000	0.5	low	FALSE	FALSE	FALSE	5000	QWK	0.1492	0.139594	0.159345	0.00503864	0.682639	0.670932	0.682423	0.740272	NA	NA	NA	0.793534	0.94625
1000	0.5	low	FALSE	FALSE	TRUE	5000	ICC_A1	0	0	0.000767702	0	0.621977	0.597059	0.621742	0.740397	NA	NA	NA	0.747908	0.921106
1000	0.5	low	FALSE	FALSE	TRUE	5000	Kripp_Alpha_Ord	0	0	0.000767702	0	0.621977	0.597059	0.621742	0.740397	NA	NA	NA	0.747908	0.921106
1000	0.5	low	FALSE	FALSE	TRUE	5000	QWK	0	0	0.000767702	0	0.621977	0.597059	0.621742	0.740397	NA	NA	NA	0.747908	0.921106
1000	0.5	low	FALSE	TRUE	FALSE	5000	ICC_A1	0.0608	0.0545075	0.0677668	0.00337945	0.674757	0.655433	0.674537	0.749081	NA	NA	NA	0.86315	0.988803
1000	0.5	low	FALSE	TRUE	FALSE	5000	Kripp_Alpha_Ord	0	0	0.000767702	0	0.674757	0.655433	0.674537	0.749081	NA	NA	NA	0.86315	0.988803
1000	0.5	low	FALSE	TRUE	FALSE	5000	QWK	0.0596	0.0533698	0.0665064	0.00334807	0.674757	0.655433	0.674537	0.749081	NA	NA	NA	0.86315	0.988803
1000	0.5	low	FALSE	TRUE	TRUE	5000	ICC_A1	0	0	0.000767702	0	0.624977	0.591008	0.624743	0.749106	NA	NA	NA	0.820729	0.980198
1000	0.5	low	FALSE	TRUE	TRUE	5000	Kripp_Alpha_Ord	0	0	0.000767702	0	0.624977	0.591008	0.624743	0.749106	NA	NA	NA	0.820729	0.980198
1000	0.5	low	FALSE	TRUE	TRUE	5000	QWK	0	0	0.000767702	0	0.624977	0.591008	0.624743	0.749106	NA	NA	NA	0.820729	0.980198
1000	0.5	low	TRUE	FALSE	FALSE	5000	ICC_A1	0.0692	0.062491	0.0765705	0.00358919	0.677294	0.687248	0.677076	0.740122	NA	NA	NA	0.82772	0.975656
1000	0.5	low	TRUE	FALSE	FALSE	5000	Kripp_Alpha_Ord	0	0	0.000767702	0	0.677294	0.687248	0.677076	0.740122	NA	NA	NA	0.82772	0.975656
1000	0.5	low	TRUE	FALSE	FALSE	5000	QWK	0.0662	0.059636	0.07343	0.00351618	0.677294	0.687248	0.677076	0.740122	NA	NA	NA	0.82772	0.975656
1000	0.5	low	TRUE	FALSE	TRUE	5000	ICC_A1	0	0	0.000767702	0	0.632246	0.643826	0.632014	0.740241	NA	NA	NA	0.78679	0.961122
1000	0.5	low	TRUE	FALSE	TRUE	5000	Kripp_Alpha_Ord	0	0	0.000767702	0	0.632246	0.643826	0.632014	0.740241	NA	NA	NA	0.78679	0.961122
1000	0.5	low	TRUE	FALSE	TRUE	5000	QWK	0	0	0.000767702	0	0.632246	0.643826	0.632014	0.740241	NA	NA	NA	0.78679	0.961122
1000	0.5	low	TRUE	TRUE	FALSE	5000	ICC_A1	0	0	0.000767702	0	0.638433	0.649238	0.638203	0.749312	NA	NA	NA	0.902803	0.997281
1000	0.5	low	TRUE	TRUE	FALSE	5000	Kripp_Alpha_Ord	0	0	0.000767702	0	0.638433	0.649238	0.638203	0.749312	NA	NA	NA	0.902803	0.997281
1000	0.5	low	TRUE	TRUE	FALSE	5000	QWK	0	0	0.000767702	0	0.638433	0.649238	0.638203	0.749312	NA	NA	NA	0.902803	0.997281
1000	0.5	low	TRUE	TRUE	TRUE	5000	ICC_A1	0	0	0.000767702	0	0.609642	0.614729	0.609404	0.749075	NA	NA	NA	0.878681	0.994844
1000	0.5	low	TRUE	TRUE	TRUE	5000	Kripp_Alpha_Ord	0	0	0.000767702	0	0.609642	0.614729	0.609404	0.749075	NA	NA	NA	0.878681	0.994844
1000	0.5	low	TRUE	TRUE	TRUE	5000	QWK	0	0	0.000767702	0	0.609642	0.614729	0.609404	0.749075	NA	NA	NA	0.878681	0.994844
1000	0.5	mid	FALSE	FALSE	FALSE	5000	ICC_A1	0.0076	0.00554222	0.0104138	0.00122819	0.658432	0.645365	0.658207	0.739803	NA	NA	NA	0.778769	0.93485
1000	0.5	mid	FALSE	FALSE	FALSE	5000	Kripp_Alpha_Ord	0	0	0.000767702	0	0.658432	0.645365	0.658207	0.739803	NA	NA	NA	0.778769	0.93485
1000	0.5	mid	FALSE	FALSE	FALSE	5000	QWK	0.0074	0.0053736	0.0101827	0.00121204	0.658432	0.645365	0.658207	0.739803	NA	NA	NA	0.778769	0.93485
1000	0.5	mid	FALSE	FALSE	TRUE	5000	ICC_A1	0	0	0.000767702	0	0.603462	0.576865	0.603223	0.739859	NA	NA	NA	0.739441	0.910967
1000	0.5	mid	FALSE	FALSE	TRUE	5000	Kripp_Alpha_Ord	0	0	0.000767702	0	0.603462	0.576865	0.603223	0.739859	NA	NA	NA	0.739441	0.910967
1000	0.5	mid	FALSE	FALSE	TRUE	5000	QWK	0	0	0.000767702	0	0.603462	0.576865	0.603223	0.739859	NA	NA	NA	0.739441	0.910967
1000	0.5	mid	FALSE	TRUE	FALSE	5000	ICC_A1	0	0	0.000767702	0	0.639728	0.617738	0.639497	0.74886	NA	NA	NA	0.83842	0.980783
1000	0.5	mid	FALSE	TRUE	FALSE	5000	Kripp_Alpha_Ord	0	0	0.000767702	0	0.639728	0.617738	0.639497	0.74886	NA	NA	NA	0.83842	0.980783
1000	0.5	mid	FALSE	TRUE	FALSE	5000	QWK	0	0	0.000767702	0	0.639728	0.617738	0.639497	0.74886	NA	NA	NA	0.83842	0.980783
1000	0.5	mid	FALSE	TRUE	TRUE	5000	ICC_A1	0	0	0.000767702	0	0.594327	0.557152	0.594086	0.748901	NA	NA	NA	0.80076	0.970634
1000	0.5	mid	FALSE	TRUE	TRUE	5000	Kripp_Alpha_Ord	0	0	0.000767702	0	0.594327	0.557152	0.594086	0.748901	NA	NA	NA	0.80076	0.970634
1000	0.5	mid	FALSE	TRUE	TRUE	5000	QWK	0	0	0.000767702	0	0.594327	0.557152	0.594086	0.748901	NA	NA	NA	0.80076	0.970634
1000	0.5	mid	TRUE	FALSE	FALSE	5000	ICC_A1	0.0042	0.00274877	0.00641248	0.000914588	0.658118	0.664647	0.657894	0.740154	NA	NA	NA	0.813471	0.968072
1000	0.5	mid	TRUE	FALSE	FALSE	5000	Kripp_Alpha_Ord	0	0	0.000767702	0	0.658118	0.664647	0.657894	0.740154	NA	NA	NA	0.813471	0.968072
1000	0.5	mid	TRUE	FALSE	FALSE	5000	QWK	0.004	0.00259094	0.00617062	0.000892637	0.658118	0.664647	0.657894	0.740154	NA	NA	NA	0.813471	0.968072
1000	0.5	mid	TRUE	FALSE	TRUE	5000	ICC_A1	0	0	0.000767702	0	0.615814	0.622458	0.615578	0.739678	NA	NA	NA	0.77704	0.952924
1000	0.5	mid	TRUE	FALSE	TRUE	5000	Kripp_Alpha_Ord	0	0	0.000767702	0	0.615814	0.622458	0.615578	0.739678	NA	NA	NA	0.77704	0.952924
1000	0.5	mid	TRUE	FALSE	TRUE	5000	QWK	0	0	0.000767702	0	0.615814	0.622458	0.615578	0.739678	NA	NA	NA	0.77704	0.952924
1000	0.5	mid	TRUE	TRUE	FALSE	5000	ICC_A1	0	0	0.000767702	0	0.615253	0.618316	0.615016	0.74943	NA	NA	NA	0.885405	0.99435
1000	0.5	mid	TRUE	TRUE	FALSE	5000	Kripp_Alpha_Ord	0	0	0.000767702	0	0.615253	0.618316	0.615016	0.74943	NA	NA	NA	0.885405	0.99435
1000	0.5	mid	TRUE	TRUE	FALSE	5000	QWK	0	0	0.000767702	0	0.615253	0.618316	0.615016	0.74943	NA	NA	NA	0.885405	0.99435
1000	0.5	mid	TRUE	TRUE	TRUE	5000	ICC_A1	0	0	0.000767702	0	0.588824	0.586029	0.588582	0.74838	NA	NA	NA	0.863649	0.990869
1000	0.5	mid	TRUE	TRUE	TRUE	5000	Kripp_Alpha_Ord	0	0	0.000767702	0	0.588824	0.586029	0.588582	0.74838	NA	NA	NA	0.863649	0.990869
1000	0.5	mid	TRUE	TRUE	TRUE	5000	QWK	0	0	0.000767702	0	0.588824	0.586029	0.588582	0.74838	NA	NA	NA	0.863649	0.990869
1000	0.5	high	FALSE	FALSE	FALSE	5000	ICC_A1	0	0	0.000767702	0	0.53303	0.518298	0.532781	0.739789	NA	NA	NA	0.706181	0.875365
1000	0.5	high	FALSE	FALSE	FALSE	5000	Kripp_Alpha_Ord	0	0	0.000767702	0	0.53303	0.518298	0.532781	0.739789	NA	NA	NA	0.706181	0.875365
1000	0.5	high	FALSE	FALSE	FALSE	5000	QWK	0	0	0.000767702	0	0.53303	0.518298	0.532781	0.739789	NA	NA	NA	0.706181	0.875365
1000	0.5	high	FALSE	FALSE	TRUE	5000	ICC_A1	0	0	0.000767702	0	0.503515	0.475879	0.503265	0.740574	NA	NA	NA	0.688945	0.860641
1000	0.5	high	FALSE	FALSE	TRUE	5000	Kripp_Alpha_Ord	0	0	0.000767702	0	0.503515	0.475879	0.503265	0.740574	NA	NA	NA	0.688945	0.860641
1000	0.5	high	FALSE	FALSE	TRUE	5000	QWK	0	0	0.000767702	0	0.503515	0.475879	0.503265	0.740574	NA	NA	NA	0.688945	0.860641
1000	0.5	high	FALSE	TRUE	FALSE	5000	ICC_A1	0	0	0.000767702	0	0.466698	0.442196	0.46645	0.748753	NA	NA	NA	0.725065	0.925521
1000	0.5	high	FALSE	TRUE	FALSE	5000	Kripp_Alpha_Ord	0	0	0.000767702	0	0.466698	0.442196	0.46645	0.748753	NA	NA	NA	0.725065	0.925521
1000	0.5	high	FALSE	TRUE	FALSE	5000	QWK	0	0	0.000767702	0	0.466698	0.442196	0.46645	0.748753	NA	NA	NA	0.725065	0.925521
1000	0.5	high	FALSE	TRUE	TRUE	5000	ICC_A1	0	0	0.000767702	0	0.445755	0.406506	0.445509	0.749408	NA	NA	NA	0.708241	0.916993
1000	0.5	high	FALSE	TRUE	TRUE	5000	Kripp_Alpha_Ord	0	0	0.000767702	0	0.445755	0.406506	0.445509	0.749408	NA	NA	NA	0.708241	0.916993
1000	0.5	high	FALSE	TRUE	TRUE	5000	QWK	0	0	0.000767702	0	0.445755	0.406506	0.445509	0.749408	NA	NA	NA	0.708241	0.916993
1000	0.5	high	TRUE	FALSE	FALSE	5000	ICC_A1	0	0	0.000767702	0	0.548648	0.544294	0.548401	0.740311	NA	NA	NA	0.739746	0.918978
1000	0.5	high	TRUE	FALSE	FALSE	5000	Kripp_Alpha_Ord	0	0	0.000767702	0	0.548648	0.544294	0.548401	0.740311	NA	NA	NA	0.739746	0.918978
1000	0.5	high	TRUE	FALSE	FALSE	5000	QWK	0	0	0.000767702	0	0.548648	0.544294	0.548401	0.740311	NA	NA	NA	0.739746	0.918978
1000	0.5	high	TRUE	FALSE	TRUE	5000	ICC_A1	0	0	0.000767702	0	0.521327	0.512031	0.521078	0.74033	NA	NA	NA	0.721247	0.905777
1000	0.5	high	TRUE	FALSE	TRUE	5000	Kripp_Alpha_Ord	0	0	0.000767702	0	0.521327	0.512031	0.521078	0.74033	NA	NA	NA	0.721247	0.905777
1000	0.5	high	TRUE	FALSE	TRUE	5000	QWK	0	0	0.000767702	0	0.521327	0.512031	0.521078	0.74033	NA	NA	NA	0.721247	0.905777
1000	0.5	high	TRUE	TRUE	FALSE	5000	ICC_A1	0	0	0.000767702	0	0.488283	0.471014	0.488033	0.749053	NA	NA	NA	0.796688	0.963248
1000	0.5	high	TRUE	TRUE	FALSE	5000	Kripp_Alpha_Ord	0	0	0.000767702	0	0.488283	0.471014	0.488033	0.749053	NA	NA	NA	0.796688	0.963248
1000	0.5	high	TRUE	TRUE	FALSE	5000	QWK	0	0	0.000767702	0	0.488283	0.471014	0.488033	0.749053	NA	NA	NA	0.796688	0.963248
1000	0.5	high	TRUE	TRUE	TRUE	5000	ICC_A1	0	0	0.000767702	0	0.471248	0.447762	0.470999	0.749213	NA	NA	NA	0.783126	0.957685
1000	0.5	high	TRUE	TRUE	TRUE	5000	Kripp_Alpha_Ord	0	0	0.000767702	0	0.471248	0.447762	0.470999	0.749213	NA	NA	NA	0.783126	0.957685
1000	0.5	high	TRUE	TRUE	TRUE	5000	QWK	0	0	0.000767702	0	0.471248	0.447762	0.470999	0.749213	NA	NA	NA	0.783126	0.957685
