# Supplementary material for: Operating characteristics of agreement metrics in AI-based scoring: a Monte Carlo simulation
Source: Front Psychol. 2026 Feb 19;17:1705653. doi: 10.3389/fpsyg.2026.1705653 (PMC12960511; doi:10.3389/fpsyg.2026.1705653)
Supplement: Supplementary file 12 [file Table_4.xlsx]

## Sheet: logistic_by_measure_coefficient
term	estimate	std,error	statistic	p,value	measure	p_holm
(Intercept)	0.731905	0.00712928	102.662	0	ICC_A1	0
factor(N)300	-0.231854	0.00668016	-34.7078	6.0039e-264	ICC_A1	4.80312e-263
factor(N)1000	-0.351842	0.00674864	-52.1353	0	ICC_A1	0
bias	-0.917613	0.00686069	-133.749	0	ICC_A1	0
factor(ai_var)mid	-0.830574	0.00561606	-147.893	0	ICC_A1	0
factor(ai_var)high	-5.7575	0.0322922	-178.294	0	ICC_A1	0
compressionTRUE	-0.95495	0.0056251	-169.766	0	ICC_A1	0
imbalanceTRUE	-1.25063	0.00570298	-219.294	0	ICC_A1	0
fairnessTRUE	0.0936776	0.00550984	17.0019	7.9531e-65	ICC_A1	3.18124e-64
(Intercept)	-2.02542	0.0209599	-96.6331	0	Kripp_Alpha_Ord	0
factor(N)300	-1.5413	0.0335505	-45.9398	0	Kripp_Alpha_Ord	0
factor(N)1000	-3.47297	0.0795511	-43.657	0	Kripp_Alpha_Ord	0
bias	-0.202208	0.0319659	-6.32574	2.52028e-10	Kripp_Alpha_Ord	2.52028e-10
factor(ai_var)mid	-1.46587	0.0323837	-45.2657	0	Kripp_Alpha_Ord	0
factor(ai_var)high	-7.89313	0.707073	-11.1631	6.17968e-29	Kripp_Alpha_Ord	1.23594e-28
compressionTRUE	-1.72913	0.0351374	-49.2104	0	Kripp_Alpha_Ord	0
imbalanceTRUE	-1.65659	0.0343184	-48.2713	0	Kripp_Alpha_Ord	0
fairnessTRUE	-0.60614	0.0270368	-22.419	2.56666e-111	Kripp_Alpha_Ord	1.54e-110
(Intercept)	0.576533	0.00713572	80.7953	0	QWK	0
factor(N)300	-0.108494	0.00675183	-16.0689	4.21627e-58	QWK	1.26488e-57
factor(N)1000	-0.209016	0.00680786	-30.7022	5.32355e-207	QWK	3.72649e-206
bias	-0.90588	0.00691582	-130.987	0	QWK	0
factor(ai_var)mid	-0.830743	0.0056615	-146.735	0	QWK	0
factor(ai_var)high	-5.93786	0.0364568	-162.874	0	QWK	0
compressionTRUE	-0.956708	0.00567604	-168.552	0	QWK	0
imbalanceTRUE	-1.24737	0.00575865	-216.607	0	QWK	0
fairnessTRUE	0.106702	0.00555536	19.2071	3.22805e-82	QWK	1.61403e-81
