# Supplementary material for: Operating characteristics of agreement metrics in AI-based scoring: a Monte Carlo simulation
Source: Front Psychol. 2026 Feb 19;17:1705653. doi: 10.3389/fpsyg.2026.1705653 (PMC12960511; doi:10.3389/fpsyg.2026.1705653)
Supplement: Supplementary file 13 [file Table_5.xlsx]

## Sheet: logistic_joint_coefficients
term	estimate	std.error	statistic	p.value	p_holm
(Intercept)	0.731905	0.00712929	102.662	0	0
measureKripp_Alpha_Ord	-2.75733	0.0221392	-124.545	0	0
measureQWK	-0.155372	0.0100869	-15.4034	1.55372e-53	1.70909e-52
factor(N)300	-0.231854	0.00668017	-34.7078	6.0125e-264	1.02213e-262
factor(N)1000	-0.351842	0.00674864	-52.1352	0	0
bias	-0.917613	0.0068607	-133.749	0	0
factor(ai_var)mid	-0.830574	0.00561606	-147.893	0	0
factor(ai_var)high	-5.7575	0.0322971	-178.267	0	0
compressionTRUE	-0.95495	0.0056251	-169.766	0	0
imbalanceTRUE	-1.25063	0.00570298	-219.294	0	0
fairnessTRUE	0.0936776	0.00550985	17.0019	7.95573e-65	9.54687e-64
measureKripp_Alpha_Ord:factor(N)300	-1.30945	0.0342089	-38.278	1,424e-320	2,563e-319
measureQWK:factor(N)300	0.123359	0.00949799	12.9879	1.43215e-38	1.28893e-37
measureKripp_Alpha_Ord:factor(N)1000	-3.12113	0.0798364	-39.094	0	0
measureQWK:factor(N)1000	0.142826	0.00958599	14.8994	3.32429e-50	3.32429e-49
measureKripp_Alpha_Ord:bias	0.715406	0.0326937	21.8821	3.84779e-106	5.77169e-105
measureQWK:bias	0.0117337	0.00974156	1.2045	0.228397	0.913588
measureKripp_Alpha_Ord:factor(ai_var)mid	-0.635297	0.0328671	-19.3293	3.0453e-83	3.95889e-82
measureQWK:factor(ai_var)mid	-0.000168333	0.00797451	-0.0211089	0.983159	1
measureKripp_Alpha_Ord:factor(ai_var)high	-2.13508	0.696313	-3.06626	0.00216756	0.0130053
measureQWK:factor(ai_var)high	-0.18036	0.0487104	-3.7027	0.00021332	0.00149324
measureKripp_Alpha_Ord:compressionTRUE	-0.774177	0.0355846	-21.7559	6.06977e-105	8.49768e-104
measureQWK:compressionTRUE	-0.00175827	0.0079912	-0.220026	0.825851	1
measureKripp_Alpha_Ord:imbalanceTRUE	-0.405962	0.0347888	-11.6693	1.8288e-31	1.46304e-30
measureQWK:imbalanceTRUE	0.00326387	0.0081047	0.402713	0.68716	1
measureKripp_Alpha_Ord:fairnessTRUE	-0.699817	0.0275924	-25.3627	6.51091e-142	1.04175e-140
measureQWK:fairnessTRUE	0.0130248	0.00782435	1.66465	0.0959829	0.479914
