# Supplementary material for: Operating characteristics of agreement metrics in AI-based scoring: a Monte Carlo simulation
Source: Front Psychol. 2026 Feb 19;17:1705653. doi: 10.3389/fpsyg.2026.1705653 (PMC12960511; doi:10.3389/fpsyg.2026.1705653)
Supplement: Supplementary file 14 [file Table_6.xlsx]

## Sheet: wilson_coverage_check_null_N300
measure	B	coverage
ICC_A1	200	955
Kripp_Alpha_Ord	200	91
QWK	200	955
